# Supplementary material for: Palmitoyl‐Protein Thioesterase 1 (PPT1) Protein, Linked to Neuronal Ceroid Lipofuscinosis 1, Is a Major Constituent of Ageing‐Related Human Neuronal Lipofuscin
Source: Neuropathol Appl Neurobiol. 2025 Sep 24;51(5):e70043. doi: 10.1111/nan.70043 (PMC12459315; doi:10.1111/nan.70043)
Supplement: Supplementary file 2 — Data S1: Supplementary Table 1. [file NAN-51-e70043-s002.xlsx]

## Sheet: enriched in lipofuscin
Protein IDs	Majority protein IDs	Protein names	Gene names	LFQ intensity lipofuscin	LFQ intensity ctrl	lipofuscin/ctrl	correction for tissue area difference
P0DP25;P0DP24;P0DP23	P0DP25;P0DP24;P0DP23	Calmodulin-3; Calmodulin-2; Calmodulin-1	CALM3; CALM2; CALM1	397740000	32432000	12.2638	10.1784			proteins with at least 10-fold enrichment in lipofuscin
P07602	P07602	Prosaposin;Saposin-A;Saposin-B-Val;Saposin-B;Saposin-C;Saposin-D	PSAP	211980000	0	#DIV/0!	#DIV/0!
Q6UXI9	Q6UXI9	Nephronectin	NPNT	211080000	0	#DIV/0!	#DIV/0!
P50897	P50897	Palmitoyl-protein thioesterase 1	PPT1	98533000	0	#DIV/0!	#DIV/0!
P30049	P30049	ATP synthase subunit delta, mitochondrial	ATP5D	78457000	0	#DIV/0!	#DIV/0!
P19338	P19338	Nucleolin	NCL	59362000	0	#DIV/0!	#DIV/0!
Q00577	Q00577	Transcriptional activator protein Pur-alpha	PURA	55997000	0	#DIV/0!	#DIV/0!
Q03252	Q03252	Lamin-B2	LMNB2	44023000	0	#DIV/0!	#DIV/0!
Q9Y4L1;Q9BXT5	Q9Y4L1	Hypoxia up-regulated protein 1	HYOU1	43086000	0	#DIV/0!	#DIV/0!
Q14108	Q14108	Lysosome membrane protein 2	SCARB2	33841000	0	#DIV/0!	#DIV/0!
Q13510	Q13510	Acid ceramidase;Acid ceramidase subunit alpha;Acid ceramidase subunit beta	ASAH1	29426000	0	#DIV/0!	#DIV/0!
P05090	P05090	Apolipoprotein D	APOD	28899000	0	#DIV/0!	#DIV/0!
P51991	P51991	Heterogeneous nuclear ribonucleoprotein A3	HNRNPA3	28616000	0	#DIV/0!	#DIV/0!
P62263	P62263	40S ribosomal protein S14	RPS14	28549000	0	#DIV/0!	#DIV/0!
Q02543	Q02543	60S ribosomal protein L18a	RPL18A	27788000	0	#DIV/0!	#DIV/0!
P06748	P06748	Nucleophosmin	NPM1	27167000	0	#DIV/0!	#DIV/0!
P12236	P12236	ADP/ATP translocase 3;ADP/ATP translocase 3, N-terminally processed	SLC25A6	26837000	0	#DIV/0!	#DIV/0!
Q16143	Q16143	Beta-synuclein	SNCB	26377000	0	#DIV/0!	#DIV/0!
P62917	P62917	60S ribosomal protein L8	RPL8	26034000	0	#DIV/0!	#DIV/0!
P02545	P02545	Prelamin-A/C;Lamin-A/C	LMNA	25999000	0	#DIV/0!	#DIV/0!
Q9UM22	Q9UM22	Mammalian ependymin-related protein 1	EPDR1	25778000	0	#DIV/0!	#DIV/0!
P05141;Q9H0C2	P05141	ADP/ATP translocase 2;ADP/ATP translocase 2, N-terminally processed	SLC25A5	25489000	0	#DIV/0!	#DIV/0!
P26373	P26373	60S ribosomal protein L13	RPL13	24993000	0	#DIV/0!	#DIV/0!
Q08211	Q08211	ATP-dependent RNA helicase A	DHX9	24130000	0	#DIV/0!	#DIV/0!
P23246	P23246	Splicing factor, proline- and glutamine-rich	SFPQ	22908000	0	#DIV/0!	#DIV/0!
P07910;P0DMR1;O60812;B7ZW38;B2RXH8	P07910;P0DMR1;O60812;B7ZW38;B2RXH8	Heterogeneous nuclear ribonucleoproteins C1/C2;Heterogeneous nuclear ribonucleoprotein C-like 4;Heterogeneous nuclear ribonucleoprotein C-like 1;Heterogeneous nuclear ribonucleoprotein C-like 3;Heterogeneous nuclear ribonucleoprotein C-like 2	HNRNPC;HNRNPCL4;HNRNPCL1;HNRNPCL3;HNRNPCL2	22535000	0	#DIV/0!	#DIV/0!
Q07955	Q07955	Serine/arginine-rich splicing factor 1	SRSF1	21494000	0	#DIV/0!	#DIV/0!
P62269	P62269	40S ribosomal protein S18	RPS18	20922000	0	#DIV/0!	#DIV/0!
P78527	P78527	DNA-dependent protein kinase catalytic subunit	PRKDC	20495000	0	#DIV/0!	#DIV/0!
Q15084	Q15084	Protein disulfide-isomerase A6	PDIA6	19472000	0	#DIV/0!	#DIV/0!
P16403	P16403	Histone H1.2	HIST1H1C	19276000	0	#DIV/0!	#DIV/0!
P60866	P60866	40S ribosomal protein S20	RPS20	18874000	0	#DIV/0!	#DIV/0!
Q7KZF4	Q7KZF4	Staphylococcal nuclease domain-containing protein 1	SND1	18728000	0	#DIV/0!	#DIV/0!
P62906	P62906	60S ribosomal protein L10a	RPL10A	18711000	0	#DIV/0!	#DIV/0!
P31942	P31942	Heterogeneous nuclear ribonucleoprotein H3	HNRNPH3	18040000	0	#DIV/0!	#DIV/0!
Q13765;E9PAV3	Q13765;E9PAV3	Nascent polypeptide-associated complex subunit alpha;Nascent polypeptide-associated complex subunit alpha, muscle-specific form	NACA	18009000	0	#DIV/0!	#DIV/0!
P10909	P10909	Clusterin;Clusterin beta chain;Clusterin alpha chain	CLU	17695000	0	#DIV/0!	#DIV/0!
P14866	P14866	Heterogeneous nuclear ribonucleoprotein L	HNRNPL	17685000	0	#DIV/0!	#DIV/0!
O00264	O00264	Membrane-associated progesterone receptor component 1	PGRMC1	17307000	0	#DIV/0!	#DIV/0!
P42766	P42766	60S ribosomal protein L35	RPL35	16993000	0	#DIV/0!	#DIV/0!
P62942	P62942	Peptidyl-prolyl cis-trans isomerase FKBP1A	FKBP1A	16540000	0	#DIV/0!	#DIV/0!
P62899	P62899	60S ribosomal protein L31	RPL31	16433000	0	#DIV/0!	#DIV/0!
P52272	P52272	Heterogeneous nuclear ribonucleoprotein M	HNRNPM	16058000	0	#DIV/0!	#DIV/0!
Q9Y285	Q9Y285	Phenylalanine--tRNA ligase alpha subunit	FARSA	16023000	0	#DIV/0!	#DIV/0!
Q9BY11	Q9BY11	Protein kinase C and casein kinase substrate in neurons protein 1	PACSIN1	15926000	0	#DIV/0!	#DIV/0!
P14174	P14174	Macrophage migration inhibitory factor	MIF	15793000	0	#DIV/0!	#DIV/0!
P07814	P07814	Bifunctional glutamate/proline--tRNA ligase;Glutamate--tRNA ligase;Proline--tRNA ligase	EPRS	15701000	0	#DIV/0!	#DIV/0!
Q13316	Q13316	Dentin matrix acidic phosphoprotein 1	DMP1	15637000	0	#DIV/0!	#DIV/0!
P01834;P0DOX7	P01834;P0DOX7	Ig kappa chain C region	IGKC	15542000	0	#DIV/0!	#DIV/0!
P46781	P46781	40S ribosomal protein S9	RPS9	15321000	0	#DIV/0!	#DIV/0!
O75367;Q9P0M6	O75367	Core histone macro-H2A.1	H2AFY	15175000	0	#DIV/0!	#DIV/0!
Q9P2J5	Q9P2J5	Leucine--tRNA ligase, cytoplasmic	LARS	15091000	0	#DIV/0!	#DIV/0!
P62753	P62753	40S ribosomal protein S6	RPS6	15019000	0	#DIV/0!	#DIV/0!
Q8NFW8	Q8NFW8	N-acylneuraminate cytidylyltransferase	CMAS	14885000	0	#DIV/0!	#DIV/0!
O00483	O00483	Cytochrome c oxidase subunit NDUFA4	NDUFA4	14479000	0	#DIV/0!	#DIV/0!
Q13151	Q13151	Heterogeneous nuclear ribonucleoprotein A0	HNRNPA0	14448000	0	#DIV/0!	#DIV/0!
Q92599	Q92599	Septin-8	SEPT8	14167000	0	#DIV/0!	#DIV/0!
Q16629	Q16629	Serine/arginine-rich splicing factor 7	SRSF7	14032000	0	#DIV/0!	#DIV/0!
P12956	P12956	X-ray repair cross-complementing protein 6	XRCC6	13961000	0	#DIV/0!	#DIV/0!
P46778	P46778	60S ribosomal protein L21	RPL21	13874000	0	#DIV/0!	#DIV/0!
P62854;Q5JNZ5	P62854;Q5JNZ5	40S ribosomal protein S26;Putative 40S ribosomal protein S26-like 1	RPS26;RPS26P11	13595000	0	#DIV/0!	#DIV/0!
P18621	P18621	60S ribosomal protein L17	RPL17	13471000	0	#DIV/0!	#DIV/0!
Q9NP97;Q8TF09	Q9NP97;Q8TF09	Dynein light chain roadblock-type 1;Dynein light chain roadblock-type 2	DYNLRB1;DYNLRB2	13398000	0	#DIV/0!	#DIV/0!
Q9NX63	Q9NX63	MICOS complex subunit MIC19	CHCHD3	13338000	0	#DIV/0!	#DIV/0!
P07237	P07237	Protein disulfide-isomerase	P4HB	13330000	0	#DIV/0!	#DIV/0!
O95292	O95292	Vesicle-associated membrane protein-associated protein B/C	VAPB	13201000	0	#DIV/0!	#DIV/0!
P69905	P69905	Hemoglobin subunit alpha	HBA1	13156000	0	#DIV/0!	#DIV/0!
P61353	P61353	60S ribosomal protein L27	RPL27	12919000	0	#DIV/0!	#DIV/0!
P32969	P32969	60S ribosomal protein L9	RPL9	12590000	0	#DIV/0!	#DIV/0!
Q12926	Q12926	ELAV-like protein 2	ELAVL2	12526000	0	#DIV/0!	#DIV/0!
P62913	P62913	60S ribosomal protein L11	RPL11	12423000	0	#DIV/0!	#DIV/0!
P54136	P54136	Arginine--tRNA ligase, cytoplasmic	RARS	12401000	0	#DIV/0!	#DIV/0!
Q04837	Q04837	Single-stranded DNA-binding protein, mitochondrial	SSBP1	12159000	0	#DIV/0!	#DIV/0!
P39656	P39656	Dolichyl-diphosphooligosaccharide--protein glycosyltransferase 48 kDa subunit	DDOST	12097000	0	#DIV/0!	#DIV/0!
P62277	P62277	40S ribosomal protein S13	RPS13	12072000	0	#DIV/0!	#DIV/0!
O43865;Q96HN2	O43865;Q96HN2	Putative adenosylhomocysteinase 2;Putative adenosylhomocysteinase 3	AHCYL1;AHCYL2	12003000	0	#DIV/0!	#DIV/0!
O00571;O15523;Q9NQI0	O00571;O15523	ATP-dependent RNA helicase DDX3X;ATP-dependent RNA helicase DDX3Y	DDX3X;DDX3Y	11802000	0	#DIV/0!	#DIV/0!
O75569	O75569	Interferon-inducible double-stranded RNA-dependent protein kinase activator A	PRKRA	11673000	0	#DIV/0!	#DIV/0!
O75368	O75368	SH3 domain-binding glutamic acid-rich-like protein	SH3BGRL	11509000	0	#DIV/0!	#DIV/0!
P04792	P04792	Heat shock protein beta-1	HSPB1	11455000	0	#DIV/0!	#DIV/0!
P04843	P04843	Dolichyl-diphosphooligosaccharide--protein glycosyltransferase subunit 1	RPN1	11315000	0	#DIV/0!	#DIV/0!
P84103	P84103	Serine/arginine-rich splicing factor 3	SRSF3	11233000	0	#DIV/0!	#DIV/0!
Q07065	Q07065	Cytoskeleton-associated protein 4	CKAP4	11152000	0	#DIV/0!	#DIV/0!
P19404	P19404	NADH dehydrogenase [ubiquinone] flavoprotein 2, mitochondrial	NDUFV2	11084000	0	#DIV/0!	#DIV/0!
Q13263	Q13263	Transcription intermediary factor 1-beta	TRIM28	10825000	0	#DIV/0!	#DIV/0!
P61106	P61106	Ras-related protein Rab-14	RAB14	10823000	0	#DIV/0!	#DIV/0!
P61247	P61247	40S ribosomal protein S3a	RPS3A	10737000	0	#DIV/0!	#DIV/0!
Q08722	Q08722	Leukocyte surface antigen CD47	CD47	10654000	0	#DIV/0!	#DIV/0!
Q3SYG4	Q3SYG4	Protein PTHB1	BBS9	10639000	0	#DIV/0!	#DIV/0!
P53621	P53621	Coatomer subunit alpha;Xenin;Proxenin	COPA	10623000	0	#DIV/0!	#DIV/0!
P47756	P47756	F-actin-capping protein subunit beta	CAPZB	10600000	0	#DIV/0!	#DIV/0!
Q92841	Q92841	Probable ATP-dependent RNA helicase DDX17	DDX17	10489000	0	#DIV/0!	#DIV/0!
P67936	P67936	Tropomyosin alpha-4 chain	TPM4	10480000	0	#DIV/0!	#DIV/0!
P13010	P13010	X-ray repair cross-complementing protein 5	XRCC5	10384000	0	#DIV/0!	#DIV/0!
Q6PIU2	Q6PIU2	Neutral cholesterol ester hydrolase 1	NCEH1	10254000	0	#DIV/0!	#DIV/0!
Q8WXF1	Q8WXF1	Paraspeckle component 1	PSPC1	10207000	0	#DIV/0!	#DIV/0!
P62701;Q8TD47;P22090	P62701	40S ribosomal protein S4, X isoform	RPS4X	10178000	0	#DIV/0!	#DIV/0!
O15540	O15540	Fatty acid-binding protein, brain	FABP7	10148000	0	#DIV/0!	#DIV/0!
P20340	P20340	Ras-related protein Rab-6A	RAB6A	10124000	0	#DIV/0!	#DIV/0!
Q9NRW1;Q53S08;Q9H0N0	Q9NRW1	Ras-related protein Rab-6B	RAB6B	10116000	0	#DIV/0!	#DIV/0!
Q9UN86	Q9UN86	Ras GTPase-activating protein-binding protein 2	G3BP2	10054000	0	#DIV/0!	#DIV/0!
P08708	P08708	40S ribosomal protein S17	RPS17	10008000	0	#DIV/0!	#DIV/0!
Q15555	Q15555	Microtubule-associated protein RP/EB family member 2	MAPRE2	9968800	0	#DIV/0!	#DIV/0!
P40429;Q6NVV1	P40429;Q6NVV1	60S ribosomal protein L13a;Putative 60S ribosomal protein L13a protein RPL13AP3	RPL13A;RPL13AP3	9938800	0	#DIV/0!	#DIV/0!
P14406	P14406	Cytochrome c oxidase subunit 7A2, mitochondrial	COX7A2	9887800	0	#DIV/0!	#DIV/0!
P62829	P62829	60S ribosomal protein L23	RPL23	9852000	0	#DIV/0!	#DIV/0!
O96000	O96000	NADH dehydrogenase [ubiquinone] 1 beta subcomplex subunit 10	NDUFB10	9799100	0	#DIV/0!	#DIV/0!
P46777	P46777	60S ribosomal protein L5	RPL5	9771600	0	#DIV/0!	#DIV/0!
Q99880;Q99879;Q99877;Q93079;Q5QNW6;P62807;P58876;P57053;O60814;Q96A08	Q99880;Q99879;Q99877;Q93079;Q5QNW6;P62807;P58876;P57053;O60814;Q96A08	Histone H2B type 1-L;Histone H2B type 1-M;Histone H2B type 1-N;Histone H2B type 1-H;Histone H2B type 2-F;Histone H2B type 1-C/E/F/G/I;Histone H2B type 1-D;Histone H2B type F-S;Histone H2B type 1-K;Histone H2B type 1-A	HIST1H2BL;HIST1H2BM;HIST1H2BN;HIST1H2BH;HIST2H2BF;HIST1H2BC;HIST1H2BD;H2BFS;HIST1H2BK;HIST1H2BA	9740600	0	#DIV/0!	#DIV/0!
O43390	O43390	Heterogeneous nuclear ribonucleoprotein R	HNRNPR	9679100	0	#DIV/0!	#DIV/0!
Q8IZP0	Q8IZP0	Abl interactor 1	ABI1	9675500	0	#DIV/0!	#DIV/0!
P39023	P39023	60S ribosomal protein L3	RPL3	9562000	0	#DIV/0!	#DIV/0!
P62333	P62333	26S protease regulatory subunit 10B	PSMC6	9549000	0	#DIV/0!	#DIV/0!
P38159;Q96E39;O75526;Q8N7X1	P38159;Q96E39	RNA-binding motif protein, X chromosome;RNA-binding motif protein, X chromosome, N-terminally processed;RNA binding motif protein, X-linked-like-1	RBMX;RBMXL1	9502200	0	#DIV/0!	#DIV/0!
P27824	P27824	Calnexin	CANX	9489700	0	#DIV/0!	#DIV/0!
P62318	P62318	Small nuclear ribonucleoprotein Sm D3	SNRPD3	9387600	0	#DIV/0!	#DIV/0!
P05387	P05387	60S acidic ribosomal protein P2	RPLP2	9270800	0	#DIV/0!	#DIV/0!
Q9UPR5	Q9UPR5	Sodium/calcium exchanger 2	SLC8A2	9232900	0	#DIV/0!	#DIV/0!
P55036;A2A3N6	P55036	26S proteasome non-ATPase regulatory subunit 4	PSMD4	9190000	0	#DIV/0!	#DIV/0!
P41252	P41252	Isoleucine--tRNA ligase, cytoplasmic	IARS	9103300	0	#DIV/0!	#DIV/0!
P04844	P04844	Dolichyl-diphosphooligosaccharide--protein glycosyltransferase subunit 2	RPN2	8907500	0	#DIV/0!	#DIV/0!
O00231	O00231	26S proteasome non-ATPase regulatory subunit 11	PSMD11	8833800	0	#DIV/0!	#DIV/0!
P62316	P62316	Small nuclear ribonucleoprotein Sm D2	SNRPD2	8689500	0	#DIV/0!	#DIV/0!
P81605	P81605	Dermcidin;Survival-promoting peptide;DCD-1	DCD	8667900	0	#DIV/0!	#DIV/0!
P30038	P30038	Delta-1-pyrroline-5-carboxylate dehydrogenase, mitochondrial	ALDH4A1	8628700	0	#DIV/0!	#DIV/0!
P13667	P13667	Protein disulfide-isomerase A4	PDIA4	8624800	0	#DIV/0!	#DIV/0!
P63267;P68133;P68032;P62736	P63267;P68133;P68032;P62736	Actin, gamma-enteric smooth muscle;Actin, alpha skeletal muscle;Actin, alpha cardiac muscle 1;Actin, aortic smooth muscle	ACTG2;ACTA1;ACTC1;ACTA2	8583800	0	#DIV/0!	#DIV/0!
Q9Y3I0	Q9Y3I0	tRNA-splicing ligase RtcB homolog	RTCB	8523700	0	#DIV/0!	#DIV/0!
Q93077;Q7L7L0;P04908	Q93077;Q7L7L0;P04908	Histone H2A type 1-C;Histone H2A type 3;Histone H2A type 1-B/E	HIST1H2AC;HIST3H2A;HIST1H2AB	8509800	0	#DIV/0!	#DIV/0!
P69849;Q15155;Q5JPE7	P69849;Q15155;Q5JPE7	Nodal modulator 3;Nodal modulator 1;Nodal modulator 2	NOMO3;NOMO1;NOMO2	8449100	0	#DIV/0!	#DIV/0!
P43307	P43307	Translocon-associated protein subunit alpha	SSR1	8393300	0	#DIV/0!	#DIV/0!
P09874	P09874	Poly [ADP-ribose] polymerase 1	PARP1	8376500	0	#DIV/0!	#DIV/0!
Q14165	Q14165	Malectin	MLEC	8352700	0	#DIV/0!	#DIV/0!
Q15819	Q15819	Ubiquitin-conjugating enzyme E2 variant 2	UBE2V2	8332300	0	#DIV/0!	#DIV/0!
P61225;Q9Y3L5;P10114	P61225;Q9Y3L5;P10114	Ras-related protein Rap-2b;Ras-related protein Rap-2c;Ras-related protein Rap-2a	RAP2B;RAP2C;RAP2A	8329400	0	#DIV/0!	#DIV/0!
P24534	P24534	Elongation factor 1-beta	EEF1B2	8224700	0	#DIV/0!	#DIV/0!
Q9Y2B0	Q9Y2B0	Protein canopy homolog 2	CNPY2	7973500	0	#DIV/0!	#DIV/0!
P35637;Q92804	P35637;Q92804	RNA-binding protein FUS;TATA-binding protein-associated factor 2N	FUS;TAF15	7956100	0	#DIV/0!	#DIV/0!
Q01130;Q9BRL6	Q01130	Serine/arginine-rich splicing factor 2	SRSF2	7889800	0	#DIV/0!	#DIV/0!
P36969	P36969	Phospholipid hydroperoxide glutathione peroxidase, mitochondrial	GPX4	7852400	0	#DIV/0!	#DIV/0!
P63208	P63208	S-phase kinase-associated protein 1	SKP1	7803800	0	#DIV/0!	#DIV/0!
P30531	P30531	Sodium- and chloride-dependent GABA transporter 1	SLC6A1	7748000	0	#DIV/0!	#DIV/0!
Q92499	Q92499	ATP-dependent RNA helicase DDX1	DDX1	7707100	0	#DIV/0!	#DIV/0!
P25398	P25398	40S ribosomal protein S12	RPS12	7600400	0	#DIV/0!	#DIV/0!
O60506	O60506	Heterogeneous nuclear ribonucleoprotein Q	SYNCRIP	7588800	0	#DIV/0!	#DIV/0!
P30519	P30519	Heme oxygenase 2	HMOX2	7550600	0	#DIV/0!	#DIV/0!
Q9NX14	Q9NX14	NADH dehydrogenase [ubiquinone] 1 beta subcomplex subunit 11, mitochondrial	NDUFB11	7540000	0	#DIV/0!	#DIV/0!
P62760	P62760	Visinin-like protein 1	VSNL1	7515800	0	#DIV/0!	#DIV/0!
P62081	P62081	40S ribosomal protein S7	RPS7	7420200	0	#DIV/0!	#DIV/0!
P02787	P02787	Serotransferrin	TF	7365600	0	#DIV/0!	#DIV/0!
Q9Y328	Q9Y328	Neuron-specific protein family member 2	NSG2	7348200	0	#DIV/0!	#DIV/0!
Q9UNW9	Q9UNW9	RNA-binding protein Nova-2	NOVA2	7255200	0	#DIV/0!	#DIV/0!
P15121;C9JRZ8	P15121	Aldose reductase	AKR1B1	7248900	0	#DIV/0!	#DIV/0!
O95319;Q92879	O95319	CUGBP Elav-like family member 2	CELF2	7184700	0	#DIV/0!	#DIV/0!
O14810	O14810	Complexin-1	CPLX1	7167300	0	#DIV/0!	#DIV/0!
Q01105;P0DME0	Q01105;P0DME0	Protein SET;Protein SETSIP	SET;SETSIP	7160100	0	#DIV/0!	#DIV/0!
P99999;CON__P62894	P99999	Cytochrome c	CYCS	7053400	0	#DIV/0!	#DIV/0!
P22061	P22061	Protein-L-isoaspartate(D-aspartate) O-methyltransferase	PCMT1	7037700	0	#DIV/0!	#DIV/0!
P48643	P48643	T-complex protein 1 subunit epsilon	CCT5	7036800	0	#DIV/0!	#DIV/0!
P35998	P35998	26S protease regulatory subunit 7	PSMC2	7003600	0	#DIV/0!	#DIV/0!
P53999	P53999	Activated RNA polymerase II transcriptional coactivator p15	SUB1	6994600	0	#DIV/0!	#DIV/0!
O95674	O95674	Phosphatidate cytidylyltransferase 2	CDS2	6976700	0	#DIV/0!	#DIV/0!
Q12906;Q96SI9	Q12906	Interleukin enhancer-binding factor 3	ILF3	6904500	0	#DIV/0!	#DIV/0!
P14621	P14621	Acylphosphatase-2	ACYP2	6892300	0	#DIV/0!	#DIV/0!
Q00688	Q00688	Peptidyl-prolyl cis-trans isomerase FKBP3	FKBP3	6811800	0	#DIV/0!	#DIV/0!
P55795	P55795	Heterogeneous nuclear ribonucleoprotein H2	HNRNPH2	6810900	0	#DIV/0!	#DIV/0!
P13861	P13861	cAMP-dependent protein kinase type II-alpha regulatory subunit	PRKAR2A	6736600	0	#DIV/0!	#DIV/0!
P30040	P30040	Endoplasmic reticulum resident protein 29	ERP29	6715600	0	#DIV/0!	#DIV/0!
Q14444	Q14444	Caprin-1	CAPRIN1	6653400	0	#DIV/0!	#DIV/0!
Q9NYI0	Q9NYI0	PH and SEC7 domain-containing protein 3	PSD3	6621400	0	#DIV/0!	#DIV/0!
P55087	P55087	Aquaporin-4	AQP4	6605100	0	#DIV/0!	#DIV/0!
Q8IX01	Q8IX01	SURP and G-patch domain-containing protein 2	SUGP2	6604000	0	#DIV/0!	#DIV/0!
Q96PK6	Q96PK6	RNA-binding protein 14	RBM14	6525200	0	#DIV/0!	#DIV/0!
O75396	O75396	Vesicle-trafficking protein SEC22b	SEC22B	6443900	0	#DIV/0!	#DIV/0!
P62879;Q9HAV0	P62879	Guanine nucleotide-binding protein G(I)/G(S)/G(T) subunit beta-2	GNB2	6439000	0	#DIV/0!	#DIV/0!
P00390	P00390	Glutathione reductase, mitochondrial	GSR	6438300	0	#DIV/0!	#DIV/0!
P62750	P62750	60S ribosomal protein L23a	RPL23A	6434200	0	#DIV/0!	#DIV/0!
Q9BUR5	Q9BUR5	Apolipoprotein O	APOO	6309800	0	#DIV/0!	#DIV/0!
O75534	O75534	Cold shock domain-containing protein E1	CSDE1	6299100	0	#DIV/0!	#DIV/0!
P46782	P46782	40S ribosomal protein S5;40S ribosomal protein S5, N-terminally processed	RPS5	6269800	0	#DIV/0!	#DIV/0!
Q9GZT3	Q9GZT3	SRA stem-loop-interacting RNA-binding protein, mitochondrial	SLIRP	6241600	0	#DIV/0!	#DIV/0!
O94772	O94772	Lymphocyte antigen 6H	LY6H	6239800	0	#DIV/0!	#DIV/0!
P10645	P10645	Chromogranin-A;Vasostatin-1;Vasostatin-2;EA-92;ES-43;Pancreastatin;SS-18;WA-8;WE-14;LF-19;Catestatin;AL-11;GV-19;GR-44;ER-37;GE-25;Serpinin-RRG;Serpinin;p-Glu serpinin precursor	CHGA	6152900	0	#DIV/0!	#DIV/0!
P23297	P23297	Protein S100-A1	S100A1	6122300	0	#DIV/0!	#DIV/0!
P49207	P49207	60S ribosomal protein L34	RPL34	6116400	0	#DIV/0!	#DIV/0!
Q1KMD3	Q1KMD3	Heterogeneous nuclear ribonucleoprotein U-like protein 2	HNRNPUL2	6037500	0	#DIV/0!	#DIV/0!
P54727	P54727	UV excision repair protein RAD23 homolog B	RAD23B	5933100	0	#DIV/0!	#DIV/0!
P31321	P31321	cAMP-dependent protein kinase type I-beta regulatory subunit	PRKAR1B	5917400	0	#DIV/0!	#DIV/0!
P04083	P04083	Annexin A1	ANXA1	5896100	0	#DIV/0!	#DIV/0!
P35754	P35754	Glutaredoxin-1	GLRX	5878400	0	#DIV/0!	#DIV/0!
P55769	P55769	NHP2-like protein 1;NHP2-like protein 1, N-terminally processed	NHP2L1	5828300	0	#DIV/0!	#DIV/0!
Q5SSJ5	Q5SSJ5	Heterochromatin protein 1-binding protein 3	HP1BP3	5795600	0	#DIV/0!	#DIV/0!
P59768	P59768	Guanine nucleotide-binding protein G(I)/G(S)/G(O) subunit gamma-2	GNG2	5696600	0	#DIV/0!	#DIV/0!
O14773	O14773	Tripeptidyl-peptidase 1	TPP1	5691800	0	#DIV/0!	#DIV/0!
Q8N3J6	Q8N3J6	Cell adhesion molecule 2	CADM2	5684300	0	#DIV/0!	#DIV/0!
Q15843	Q15843	NEDD8	NEDD8	5679100	0	#DIV/0!	#DIV/0!
Q12888	Q12888	Tumor suppressor p53-binding protein 1	TP53BP1	5650400	0	#DIV/0!	#DIV/0!
P60983;O60234	P60983;O60234	Glia maturation factor beta;Glia maturation factor gamma	GMFB;GMFG	5640700	0	#DIV/0!	#DIV/0!
O15066;O14782;Q9BVG8;Q9P2E2	O15066;O14782;Q9BVG8;Q9P2E2	Kinesin-like protein KIF3B;Kinesin-like protein KIF3B, N-terminally processed;Kinesin-like protein KIF3C;Kinesin-like protein KIFC3;Kinesin-like protein KIF17	KIF3B;KIF3C;KIFC3;KIF17	5629900	0	#DIV/0!	#DIV/0!
O95299	O95299	NADH dehydrogenase [ubiquinone] 1 alpha subcomplex subunit 10, mitochondrial	NDUFA10	5602400	0	#DIV/0!	#DIV/0!
P51659	P51659	Peroxisomal multifunctional enzyme type 2;(3R)-hydroxyacyl-CoA dehydrogenase;Enoyl-CoA hydratase 2	HSD17B4	5555300	0	#DIV/0!	#DIV/0!
O75643	O75643	U5 small nuclear ribonucleoprotein 200 kDa helicase	SNRNP200	5553500	0	#DIV/0!	#DIV/0!
Q8NC96	Q8NC96	Adaptin ear-binding coat-associated protein 1	NECAP1	5533600	0	#DIV/0!	#DIV/0!
P11498	P11498	Pyruvate carboxylase, mitochondrial	PC	5516500	0	#DIV/0!	#DIV/0!
P52209	P52209	6-phosphogluconate dehydrogenase, decarboxylating	PGD	5449700	0	#DIV/0!	#DIV/0!
Q9NZB2	Q9NZB2	Constitutive coactivator of PPAR-gamma-like protein 1	FAM120A	5437300	0	#DIV/0!	#DIV/0!
P09493	P09493	Tropomyosin alpha-1 chain	TPM1	5407200	0	#DIV/0!	#DIV/0!
P02792	P02792	Ferritin light chain	FTL	5348600	0	#DIV/0!	#DIV/0!
O14979	O14979	Heterogeneous nuclear ribonucleoprotein D-like	HNRNPDL	5314300	0	#DIV/0!	#DIV/0!
Q9Y2X3	Q9Y2X3	Nucleolar protein 58	NOP58	5259100	0	#DIV/0!	#DIV/0!
P00738;P00739	P00738	Haptoglobin;Haptoglobin alpha chain;Haptoglobin beta chain	HP	5252600	0	#DIV/0!	#DIV/0!
Q86TX2;P49753	Q86TX2;P49753	Acyl-coenzyme A thioesterase 1;Acyl-coenzyme A thioesterase 2, mitochondrial	ACOT1;ACOT2	5237500	0	#DIV/0!	#DIV/0!
Q9NYU2	Q9NYU2	UDP-glucose:glycoprotein glucosyltransferase 1	UGGT1	5221200	0	#DIV/0!	#DIV/0!
Q9UBC9	Q9UBC9	Small proline-rich protein 3	SPRR3	5195000	0	#DIV/0!	#DIV/0!
Q9BRX8	Q9BRX8	Redox-regulatory protein FAM213A	FAM213A	5191100	0	#DIV/0!	#DIV/0!
Q00535;P06493;P24941;P11802;Q00526;Q00534;P50750;Q96Q40;Q07002;Q00536;Q00537;Q9NYV4;Q14004	Q00535	Cyclin-dependent-like kinase 5	CDK5	5179700	0	#DIV/0!	#DIV/0!
O95139	O95139	NADH dehydrogenase [ubiquinone] 1 beta subcomplex subunit 6	NDUFB6	5177100	0	#DIV/0!	#DIV/0!
Q10567	Q10567	AP-1 complex subunit beta-1	AP1B1	5099300	0	#DIV/0!	#DIV/0!
P11217;P06737	P11217	Glycogen phosphorylase, muscle form	PYGM	5074300	0	#DIV/0!	#DIV/0!
Q13825	Q13825	Methylglutaconyl-CoA hydratase, mitochondrial	AUH	5065000	0	#DIV/0!	#DIV/0!
Q16798	Q16798	NADP-dependent malic enzyme, mitochondrial	ME3	5064000	0	#DIV/0!	#DIV/0!
Q92896	Q92896	Golgi apparatus protein 1	GLG1	5019300	0	#DIV/0!	#DIV/0!
P63220	P63220	40S ribosomal protein S21	RPS21	4993400	0	#DIV/0!	#DIV/0!
Q9UMS4	Q9UMS4	Pre-mRNA-processing factor 19	PRPF19	4910900	0	#DIV/0!	#DIV/0!
P31944	P31944	Caspase-14;Caspase-14 subunit p17, mature form;Caspase-14 subunit p10, mature form;Caspase-14 subunit p20, intermediate form;Caspase-14 subunit p8, intermediate form	CASP14	4885100	0	#DIV/0!	#DIV/0!
P12081;P49590	P12081;P49590	Histidine--tRNA ligase, cytoplasmic;Probable histidine--tRNA ligase, mitochondrial	HARS;HARS2	4837200	0	#DIV/0!	#DIV/0!
P0DPI2;A0A0B4J2D5	P0DPI2;A0A0B4J2D5	Glutamine amidotransferase-like class 1 domain-containing protein 3A, mitochondrial; Glutamine amidotransferase-like class 1 domain-containing protein 3B, mitochondrial	GATD3A; GATD3B	4822300	0	#DIV/0!	#DIV/0!
Q9BS26	Q9BS26	Endoplasmic reticulum resident protein 44	ERP44	4811000	0	#DIV/0!	#DIV/0!
P49755	P49755	Transmembrane emp24 domain-containing protein 10	TMED10	4808400	0	#DIV/0!	#DIV/0!
Q9Y266	Q9Y266	Nuclear migration protein nudC	NUDC	4791800	0	#DIV/0!	#DIV/0!
P20073	P20073	Annexin A7	ANXA7	4765400	0	#DIV/0!	#DIV/0!
Q9Y4G6	Q9Y4G6	Talin-2	TLN2	4723600	0	#DIV/0!	#DIV/0!
Q14257	Q14257	Reticulocalbin-2	RCN2	4719400	0	#DIV/0!	#DIV/0!
Q15029	Q15029	116 kDa U5 small nuclear ribonucleoprotein component	EFTUD2	4718600	0	#DIV/0!	#DIV/0!
P28066	P28066	Proteasome subunit alpha type-5	PSMA5	4685100	0	#DIV/0!	#DIV/0!
Q9Y5M8	Q9Y5M8	Signal recognition particle receptor subunit beta	SRPRB	4678200	0	#DIV/0!	#DIV/0!
Q92945	Q92945	Far upstream element-binding protein 2	KHSRP	4649600	0	#DIV/0!	#DIV/0!
P62266	P62266	40S ribosomal protein S23	RPS23	4629000	0	#DIV/0!	#DIV/0!
Q15056	Q15056	Eukaryotic translation initiation factor 4H	EIF4H	4611900	0	#DIV/0!	#DIV/0!
Q15717	Q15717	ELAV-like protein 1	ELAVL1	4594100	0	#DIV/0!	#DIV/0!
P60891;P21108;P11908	P60891;P21108	Ribose-phosphate pyrophosphokinase 1;Ribose-phosphate pyrophosphokinase 3	PRPS1;PRPS1L1	4574800	0	#DIV/0!	#DIV/0!
O75306	O75306	NADH dehydrogenase [ubiquinone] iron-sulfur protein 2, mitochondrial	NDUFS2	4549300	0	#DIV/0!	#DIV/0!
P80404	P80404	4-aminobutyrate aminotransferase, mitochondrial	ABAT	4541400	0	#DIV/0!	#DIV/0!
Q5TH69	Q5TH69	Brefeldin A-inhibited guanine nucleotide-exchange protein 3	ARFGEF3	4508500	0	#DIV/0!	#DIV/0!
Q02818	Q02818	Nucleobindin-1	NUCB1	4501400	0	#DIV/0!	#DIV/0!
P55327	P55327	Tumor protein D52	TPD52	4498400	0	#DIV/0!	#DIV/0!
P07099	P07099	Epoxide hydrolase 1	EPHX1	4494300	0	#DIV/0!	#DIV/0!
Q96E17	Q96E17	Ras-related protein Rab-3C	RAB3C	4491200	0	#DIV/0!	#DIV/0!
P11940;Q4VXU2;Q9H361;Q5JQF8;Q96DU9	P11940	Polyadenylate-binding protein 1	PABPC1	4488700	0	#DIV/0!	#DIV/0!
P61970	P61970	Nuclear transport factor 2	NUTF2	4458800	0	#DIV/0!	#DIV/0!
Q9NR45	Q9NR45	Sialic acid synthase	NANS	4456900	0	#DIV/0!	#DIV/0!
Q92673	Q92673	Sortilin-related receptor	SORL1	4451400	0	#DIV/0!	#DIV/0!
P05198	P05198	Eukaryotic translation initiation factor 2 subunit 1	EIF2S1	4415000	0	#DIV/0!	#DIV/0!
Q99460	Q99460	26S proteasome non-ATPase regulatory subunit 1	PSMD1	4410400	0	#DIV/0!	#DIV/0!
P12270	P12270	Nucleoprotein TPR	TPR	4405600	0	#DIV/0!	#DIV/0!
Q9NSE4	Q9NSE4	Isoleucine--tRNA ligase, mitochondrial	IARS2	4387900	0	#DIV/0!	#DIV/0!
Q8TCQ1	Q8TCQ1	E3 ubiquitin-protein ligase MARCH1	MARCH1	4373300	0	#DIV/0!	#DIV/0!
Q9H444	Q9H444	Charged multivesicular body protein 4b	CHMP4B	4372100	0	#DIV/0!	#DIV/0!
Q05639	Q05639	Elongation factor 1-alpha 2	EEF1A2	4369700	0	#DIV/0!	#DIV/0!
Q8N163	Q8N163	Cell cycle and apoptosis regulator protein 2	CCAR2	4347200	0	#DIV/0!	#DIV/0!
Q9Y678;Q9UBF2	Q9Y678	Coatomer subunit gamma-1	COPG1	4339700	0	#DIV/0!	#DIV/0!
Q9NYB0	Q9NYB0	Telomeric repeat-binding factor 2-interacting protein 1	TERF2IP	4308000	0	#DIV/0!	#DIV/0!
Q7Z2K8	Q7Z2K8	G protein-regulated inducer of neurite outgrowth 1	GPRIN1	4291500	0	#DIV/0!	#DIV/0!
O75828	O75828	Carbonyl reductase [NADPH] 3	CBR3	4288300	0	#DIV/0!	#DIV/0!
Q9UBP4	Q9UBP4	Dickkopf-related protein 3	DKK3	4286200	0	#DIV/0!	#DIV/0!
O95197	O95197	Reticulon-3	RTN3	4283900	0	#DIV/0!	#DIV/0!
P51608	P51608	Methyl-CpG-binding protein 2	MECP2	4233500	0	#DIV/0!	#DIV/0!
P62993	P62993	Growth factor receptor-bound protein 2	GRB2	4233000	0	#DIV/0!	#DIV/0!
Q96CM4	Q96CM4	Nucleoredoxin-like protein 1	NXNL1	4224200	0	#DIV/0!	#DIV/0!
Q9H8H3	Q9H8H3	Methyltransferase-like protein 7A	METTL7A	4213300	0	#DIV/0!	#DIV/0!
P49841	P49841	Glycogen synthase kinase-3 beta	GSK3B	4208400	0	#DIV/0!	#DIV/0!
P31939	P31939	Bifunctional purine biosynthesis protein PURH;Phosphoribosylaminoimidazolecarboxamide formyltransferase;IMP cyclohydrolase	ATIC	4121200	0	#DIV/0!	#DIV/0!
Q9H492;Q9GZQ8;A6NCE7	Q9H492;Q9GZQ8;A6NCE7	Microtubule-associated proteins 1A/1B light chain 3A;Microtubule-associated proteins 1A/1B light chain 3B;Microtubule-associated proteins 1A/1B light chain 3 beta 2	MAP1LC3A;MAP1LC3B;MAP1LC3B2	4099700	0	#DIV/0!	#DIV/0!
P62244	P62244	40S ribosomal protein S15a	RPS15A	4089200	0	#DIV/0!	#DIV/0!
Q14152	Q14152	Eukaryotic translation initiation factor 3 subunit A	EIF3A	4031800	0	#DIV/0!	#DIV/0!
Q9HB90;Q9NQL2	Q9HB90;Q9NQL2	Ras-related GTP-binding protein C;Ras-related GTP-binding protein D	RRAGC;RRAGD	4010200	0	#DIV/0!	#DIV/0!
O43324	O43324	Eukaryotic translation elongation factor 1 epsilon-1	EEF1E1	3985300	0	#DIV/0!	#DIV/0!
P56192	P56192	Methionine--tRNA ligase, cytoplasmic	MARS	3975200	0	#DIV/0!	#DIV/0!
P30533	P30533	Alpha-2-macroglobulin receptor-associated protein	LRPAP1	3918000	0	#DIV/0!	#DIV/0!
P84098	P84098	60S ribosomal protein L19	RPL19	3912100	0	#DIV/0!	#DIV/0!
Q9NS86	Q9NS86	LanC-like protein 2	LANCL2	3898800	0	#DIV/0!	#DIV/0!
Q16531	Q16531	DNA damage-binding protein 1	DDB1	3897600	0	#DIV/0!	#DIV/0!
Q6UW68	Q6UW68	Transmembrane protein 205	TMEM205	3895100	0	#DIV/0!	#DIV/0!
P02675	P02675	Fibrinogen beta chain;Fibrinopeptide B;Fibrinogen beta chain	FGB	3859500	0	#DIV/0!	#DIV/0!
Q13367	Q13367	AP-3 complex subunit beta-2	AP3B2	3856100	0	#DIV/0!	#DIV/0!
O43143	O43143	Pre-mRNA-splicing factor ATP-dependent RNA helicase DHX15	DHX15	3829800	0	#DIV/0!	#DIV/0!
Q9BXS5	Q9BXS5	AP-1 complex subunit mu-1	AP1M1	3800300	0	#DIV/0!	#DIV/0!
O60488	O60488	Long-chain-fatty-acid--CoA ligase 4	ACSL4	3798400	0	#DIV/0!	#DIV/0!
Q8WUM4	Q8WUM4	Programmed cell death 6-interacting protein	PDCD6IP	3796100	0	#DIV/0!	#DIV/0!
P22676	P22676	Calretinin	CALB2	3792400	0	#DIV/0!	#DIV/0!
P51114;P51116;Q06787	P51114;P51116	Fragile X mental retardation syndrome-related protein 1;Fragile X mental retardation syndrome-related protein 2	FXR1;FXR2	3781700	0	#DIV/0!	#DIV/0!
P04632	P04632	Calpain small subunit 1	CAPNS1	3772900	0	#DIV/0!	#DIV/0!
Q15233	Q15233	Non-POU domain-containing octamer-binding protein	NONO	3771400	0	#DIV/0!	#DIV/0!
Q9NZJ7	Q9NZJ7	Mitochondrial carrier homolog 1	MTCH1	3768800	0	#DIV/0!	#DIV/0!
P10915	P10915	Hyaluronan and proteoglycan link protein 1	HAPLN1	3766100	0	#DIV/0!	#DIV/0!
Q9UKA9	Q9UKA9	Polypyrimidine tract-binding protein 2	PTBP2	3747000	0	#DIV/0!	#DIV/0!
P15880	P15880	40S ribosomal protein S2	RPS2	3737700	0	#DIV/0!	#DIV/0!
O60282;Q12840	O60282	Kinesin heavy chain isoform 5C	KIF5C	3730500	0	#DIV/0!	#DIV/0!
Q9UBT2	Q9UBT2	SUMO-activating enzyme subunit 2	UBA2	3722400	0	#DIV/0!	#DIV/0!
Q8N257;Q16778;P33778;P23527;P06899;Q6DRA6;Q6DN03	Q8N257;Q16778;P33778;P23527;P06899	Histone H2B type 3-B;Histone H2B type 2-E;Histone H2B type 1-B;Histone H2B type 1-O;Histone H2B type 1-J	HIST3H2BB;HIST2H2BE;HIST1H2BB;HIST1H2BO;HIST1H2BJ	3718100	0	#DIV/0!	#DIV/0!
Q99878;Q96KK5;Q9BTM1;Q16777;Q6FI13;P20671;P0C0S8	Q99878;Q96KK5;Q9BTM1;Q16777;Q6FI13;P20671;P0C0S8	Histone H2A type 1-J;Histone H2A type 1-H;Histone H2A.J;Histone H2A type 2-C;Histone H2A type 2-A;Histone H2A type 1-D;Histone H2A type 1	HIST1H2AJ;HIST1H2AH;H2AFJ;HIST2H2AC;HIST2H2AA3;HIST1H2AD;HIST1H2AG	3689000	0	#DIV/0!	#DIV/0!
Q9UBS4	Q9UBS4	DnaJ homolog subfamily B member 11	DNAJB11	3667500	0	#DIV/0!	#DIV/0!
O14523	O14523	C2 domain-containing protein 2-like	C2CD2L	3657600	0	#DIV/0!	#DIV/0!
O00567	O00567	Nucleolar protein 56	NOP56	3649000	0	#DIV/0!	#DIV/0!
P46060	P46060	Ran GTPase-activating protein 1	RANGAP1	3630400	0	#DIV/0!	#DIV/0!
P13693	P13693	Translationally-controlled tumor protein	TPT1	3622800	0	#DIV/0!	#DIV/0!
Q9BT09	Q9BT09	Protein canopy homolog 3	CNPY3	3613400	0	#DIV/0!	#DIV/0!
O43776	O43776	Asparagine--tRNA ligase, cytoplasmic	NARS	3610900	0	#DIV/0!	#DIV/0!
Q9UHD9;Q9UMX0	Q9UHD9	Ubiquilin-2	UBQLN2	3595300	0	#DIV/0!	#DIV/0!
O43237	O43237	Cytoplasmic dynein 1 light intermediate chain 2	DYNC1LI2	3583900	0	#DIV/0!	#DIV/0!
Q04760	Q04760	Lactoylglutathione lyase	GLO1	3582900	0	#DIV/0!	#DIV/0!
Q14103	Q14103	Heterogeneous nuclear ribonucleoprotein D0	HNRNPD	3577300	0	#DIV/0!	#DIV/0!
Q9H9S3;P61619	Q9H9S3;P61619	Protein transport protein Sec61 subunit alpha isoform 2;Protein transport protein Sec61 subunit alpha isoform 1	SEC61A2;SEC61A1	3569700	0	#DIV/0!	#DIV/0!
O75116;Q13464	O75116	Rho-associated protein kinase 2	ROCK2	3562200	0	#DIV/0!	#DIV/0!
P10599	P10599	Thioredoxin	TXN	3556200	0	#DIV/0!	#DIV/0!
Q00341	Q00341	Vigilin	HDLBP	3526600	0	#DIV/0!	#DIV/0!
Q9Y2A7	Q9Y2A7	Nck-associated protein 1	NCKAP1	3523400	0	#DIV/0!	#DIV/0!
O14787	O14787	Transportin-2	TNPO2	3503100	0	#DIV/0!	#DIV/0!
P78344	P78344	Eukaryotic translation initiation factor 4 gamma 2	EIF4G2	3500100	0	#DIV/0!	#DIV/0!
P12235	P12235	ADP/ATP translocase 1	SLC25A4	3462000	0	#DIV/0!	#DIV/0!
Q96AE4	Q96AE4	Far upstream element-binding protein 1	FUBP1	3460500	0	#DIV/0!	#DIV/0!
Q9UHG3	Q9UHG3	Prenylcysteine oxidase 1	PCYOX1	3459700	0	#DIV/0!	#DIV/0!
Q69YW2	Q69YW2	Protein stum homolog	C1orf95	3446400	0	#DIV/0!	#DIV/0!
P17844	P17844	Probable ATP-dependent RNA helicase DDX5	DDX5	3432300	0	#DIV/0!	#DIV/0!
P51553	P51553	Isocitrate dehydrogenase [NAD] subunit gamma, mitochondrial	IDH3G	3425900	0	#DIV/0!	#DIV/0!
Q12904	Q12904	Aminoacyl tRNA synthase complex-interacting multifunctional protein 1;Endothelial monocyte-activating polypeptide 2	AIMP1	3413600	0	#DIV/0!	#DIV/0!
Q9ULJ8	Q9ULJ8	Neurabin-1	PPP1R9A	3405500	0	#DIV/0!	#DIV/0!
P46783;Q9NQ39	P46783;Q9NQ39	40S ribosomal protein S10;Putative 40S ribosomal protein S10-like	RPS10;RPS10P5	3404100	0	#DIV/0!	#DIV/0!
Q9UBC2	Q9UBC2	Epidermal growth factor receptor substrate 15-like 1	EPS15L1	3380100	0	#DIV/0!	#DIV/0!
Q9Y617	Q9Y617	Phosphoserine aminotransferase	PSAT1	3375000	0	#DIV/0!	#DIV/0!
P21333	P21333	Filamin-A	FLNA	3367500	0	#DIV/0!	#DIV/0!
Q8N766	Q8N766	ER membrane protein complex subunit 1	EMC1	3363700	0	#DIV/0!	#DIV/0!
P05067	P05067	Amyloid beta A4 protein;N-APP;Soluble APP-alpha;Soluble APP-beta;C99;Beta-amyloid protein 42;Beta-amyloid protein 40;C83;P3(42);P3(40);C80;Gamma-secretase C-terminal fragment 59;Gamma-secretase C-terminal fragment 57;Gamma-secretase C-terminal fragment 50;C31	APP	3361500	0	#DIV/0!	#DIV/0!
O00148;Q13838	O00148;Q13838	ATP-dependent RNA helicase DDX39A;Spliceosome RNA helicase DDX39B	DDX39A;DDX39B	3354300	0	#DIV/0!	#DIV/0!
P61803	P61803	Dolichyl-diphosphooligosaccharide--protein glycosyltransferase subunit DAD1	DAD1	3347400	0	#DIV/0!	#DIV/0!
Q9HC38	Q9HC38	Glyoxalase domain-containing protein 4	GLOD4	3252800	0	#DIV/0!	#DIV/0!
Q15293	Q15293	Reticulocalbin-1	RCN1	3241100	0	#DIV/0!	#DIV/0!
P03915	P03915	NADH-ubiquinone oxidoreductase chain 5	MT-ND5	3240200	0	#DIV/0!	#DIV/0!
P53680	P53680	AP-2 complex subunit sigma	AP2S1	3237600	0	#DIV/0!	#DIV/0!
Q9BUJ2	Q9BUJ2	Heterogeneous nuclear ribonucleoprotein U-like protein 1	HNRNPUL1	3235300	0	#DIV/0!	#DIV/0!
O14737	O14737	Programmed cell death protein 5	PDCD5	3235000	0	#DIV/0!	#DIV/0!
P25789	P25789	Proteasome subunit alpha type-4	PSMA4	3233400	0	#DIV/0!	#DIV/0!
P42263;P48058	P42263	Glutamate receptor 3	GRIA3	3227200	0	#DIV/0!	#DIV/0!
A6NGB9	A6NGB9	WAS/WASL-interacting protein family member 3	WIPF3	3222300	0	#DIV/0!	#DIV/0!
Q16134	Q16134	Electron transfer flavoprotein-ubiquinone oxidoreductase, mitochondrial	ETFDH	3212800	0	#DIV/0!	#DIV/0!
P62195;Q8NB90	P62195	26S protease regulatory subunit 8	PSMC5	3205100	0	#DIV/0!	#DIV/0!
P11279	P11279	Lysosome-associated membrane glycoprotein 1	LAMP1	3171700	0	#DIV/0!	#DIV/0!
Q5VU43	Q5VU43	Myomegalin	PDE4DIP	3166200	0	#DIV/0!	#DIV/0!
P53992	P53992	Protein transport protein Sec24C	SEC24C	3163000	0	#DIV/0!	#DIV/0!
Q9NTK5	Q9NTK5	Obg-like ATPase 1	OLA1	3158300	0	#DIV/0!	#DIV/0!
P51452	P51452	Dual specificity protein phosphatase 3	DUSP3	3152500	0	#DIV/0!	#DIV/0!
P27635	P27635	60S ribosomal protein L10	RPL10	3149000	0	#DIV/0!	#DIV/0!
P49257	P49257	Protein ERGIC-53	LMAN1	3121100	0	#DIV/0!	#DIV/0!
P05165	P05165	Propionyl-CoA carboxylase alpha chain, mitochondrial	PCCA	3112100	0	#DIV/0!	#DIV/0!
Q99426	Q99426	Tubulin-folding cofactor B	TBCB	3101100	0	#DIV/0!	#DIV/0!
Q8WVM8	Q8WVM8	Sec1 family domain-containing protein 1	SCFD1	3088800	0	#DIV/0!	#DIV/0!
P48556	P48556	26S proteasome non-ATPase regulatory subunit 8	PSMD8	3084100	0	#DIV/0!	#DIV/0!
P15311	P15311	Ezrin	EZR	3078200	0	#DIV/0!	#DIV/0!
Q9NQP4	Q9NQP4	Prefoldin subunit 4	PFDN4	3074200	0	#DIV/0!	#DIV/0!
P19086	P19086	Guanine nucleotide-binding protein G(z) subunit alpha	GNAZ	3055600	0	#DIV/0!	#DIV/0!
Q9P2K5	Q9P2K5	Myelin expression factor 2	MYEF2	3051100	0	#DIV/0!	#DIV/0!
Q99584	Q99584	Protein S100-A13	S100A13	3046600	0	#DIV/0!	#DIV/0!
P62995	P62995	Transformer-2 protein homolog beta	TRA2B	3038200	0	#DIV/0!	#DIV/0!
O94967	O94967	WD repeat-containing protein 47	WDR47	3018400	0	#DIV/0!	#DIV/0!
P17858	P17858	ATP-dependent 6-phosphofructokinase, liver type	PFKL	3009300	0	#DIV/0!	#DIV/0!
Q8IXI2	Q8IXI2	Mitochondrial Rho GTPase 1	RHOT1	2998400	0	#DIV/0!	#DIV/0!
P07384	P07384	Calpain-1 catalytic subunit	CAPN1	2987400	0	#DIV/0!	#DIV/0!
P07711	P07711	Cathepsin L1;Cathepsin L1 heavy chain;Cathepsin L1 light chain	CTSL	2980900	0	#DIV/0!	#DIV/0!
Q6PKG0	Q6PKG0	La-related protein 1	LARP1	2971300	0	#DIV/0!	#DIV/0!
Q07666	Q07666	KH domain-containing, RNA-binding, signal transduction-associated protein 1	KHDRBS1	2970000	0	#DIV/0!	#DIV/0!
Q86UE4	Q86UE4	Protein LYRIC	MTDH	2962800	0	#DIV/0!	#DIV/0!
Q4G0F5	Q4G0F5	Vacuolar protein sorting-associated protein 26B	VPS26B	2961000	0	#DIV/0!	#DIV/0!
P36915	P36915	Guanine nucleotide-binding protein-like 1	GNL1	2959600	0	#DIV/0!	#DIV/0!
P51572	P51572	B-cell receptor-associated protein 31	BCAP31	2957300	0	#DIV/0!	#DIV/0!
P60468	P60468	Protein transport protein Sec61 subunit beta	SEC61B	2948800	0	#DIV/0!	#DIV/0!
P55316	P55316	Forkhead box protein G1	FOXG1	2948300	0	#DIV/0!	#DIV/0!
P53779;P45984;P45983	P53779;P45984;P45983	Mitogen-activated protein kinase 10;Mitogen-activated protein kinase 9;Mitogen-activated protein kinase 8	MAPK10;MAPK9;MAPK8	2941400	0	#DIV/0!	#DIV/0!
Q9Y2Z0	Q9Y2Z0	Suppressor of G2 allele of SKP1 homolog	SUGT1	2938800	0	#DIV/0!	#DIV/0!
Q13217	Q13217	DnaJ homolog subfamily C member 3	DNAJC3	2928400	0	#DIV/0!	#DIV/0!
Q9UHB9	Q9UHB9	Signal recognition particle subunit SRP68	SRP68	2923600	0	#DIV/0!	#DIV/0!
P62861	P62861	40S ribosomal protein S30	FAU	2908000	0	#DIV/0!	#DIV/0!
Q15046	Q15046	Lysine--tRNA ligase	KARS	2907100	0	#DIV/0!	#DIV/0!
O14994	O14994	Synapsin-3	SYN3	2897700	0	#DIV/0!	#DIV/0!
Q9HD45	Q9HD45	Transmembrane 9 superfamily member 3	TM9SF3	2881500	0	#DIV/0!	#DIV/0!
P12814;Q08043	P12814;Q08043	Alpha-actinin-1;Alpha-actinin-3	ACTN1;ACTN3	2871100	0	#DIV/0!	#DIV/0!
P52306	P52306	Rap1 GTPase-GDP dissociation stimulator 1	RAP1GDS1	2870300	0	#DIV/0!	#DIV/0!
P21266	P21266	Glutathione S-transferase Mu 3	GSTM3	2868300	0	#DIV/0!	#DIV/0!
Q15181	Q15181	Inorganic pyrophosphatase	PPA1	2867400	0	#DIV/0!	#DIV/0!
Q9Y230	Q9Y230	RuvB-like 2	RUVBL2	2866600	0	#DIV/0!	#DIV/0!
Q9BVK6	Q9BVK6	Transmembrane emp24 domain-containing protein 9	TMED9	2853500	0	#DIV/0!	#DIV/0!
Q9GZP4	Q9GZP4	PITH domain-containing protein 1	PITHD1	2820100	0	#DIV/0!	#DIV/0!
P43155	P43155	Carnitine O-acetyltransferase	CRAT	2817600	0	#DIV/0!	#DIV/0!
Q02790	Q02790	Peptidyl-prolyl cis-trans isomerase FKBP4;Peptidyl-prolyl cis-trans isomerase FKBP4, N-terminally processed	FKBP4	2815800	0	#DIV/0!	#DIV/0!
P09012;P08579	P09012;P08579	U1 small nuclear ribonucleoprotein A;U2 small nuclear ribonucleoprotein B	SNRPA;SNRPB2	2814000	0	#DIV/0!	#DIV/0!
O60869	O60869	Endothelial differentiation-related factor 1	EDF1	2804300	0	#DIV/0!	#DIV/0!
P78352	P78352	Disks large homolog 4	DLG4	2799500	0	#DIV/0!	#DIV/0!
P01024	P01024	Complement C3;Complement C3 beta chain;C3-beta-c;Complement C3 alpha chain;C3a anaphylatoxin;Acylation stimulating protein;Complement C3b alpha chain;Complement C3c alpha chain fragment 1;Complement C3dg fragment;Complement C3g fragment;Complement C3d fragment;Complement C3f fragment;Complement C3c alpha chain fragment 2	C3	2797800	0	#DIV/0!	#DIV/0!
P60228	P60228	Eukaryotic translation initiation factor 3 subunit E	EIF3E	2797300	0	#DIV/0!	#DIV/0!
Q9UHY7	Q9UHY7	Enolase-phosphatase E1	ENOPH1	2792200	0	#DIV/0!	#DIV/0!
P21964	P21964	Catechol O-methyltransferase	COMT	2790800	0	#DIV/0!	#DIV/0!
Q14011	Q14011	Cold-inducible RNA-binding protein	CIRBP	2789400	0	#DIV/0!	#DIV/0!
Q9NR56	Q9NR56	Muscleblind-like protein 1	MBNL1	2774500	0	#DIV/0!	#DIV/0!
P13798	P13798	Acylamino-acid-releasing enzyme	APEH	2765000	0	#DIV/0!	#DIV/0!
Q9UNS2	Q9UNS2	COP9 signalosome complex subunit 3	COPS3	2740500	0	#DIV/0!	#DIV/0!
P43686	P43686	26S protease regulatory subunit 6B	PSMC4	2736000	0	#DIV/0!	#DIV/0!
P61081	P61081	NEDD8-conjugating enzyme Ubc12	UBE2M	2733200	0	#DIV/0!	#DIV/0!
Q5JTJ3	Q5JTJ3	Cytochrome c oxidase assembly factor 6 homolog	COA6	2722000	0	#DIV/0!	#DIV/0!
Q9Y5J7	Q9Y5J7	Mitochondrial import inner membrane translocase subunit Tim9	TIMM9	2720000	0	#DIV/0!	#DIV/0!
P83731	P83731	60S ribosomal protein L24	RPL24	2679200	0	#DIV/0!	#DIV/0!
Q9Y5K5	Q9Y5K5	Ubiquitin carboxyl-terminal hydrolase isozyme L5	UCHL5	2670700	0	#DIV/0!	#DIV/0!
Q969H8	Q969H8	Myeloid-derived growth factor	MYDGF	2670000	0	#DIV/0!	#DIV/0!
O00764	O00764	Pyridoxal kinase	PDXK	2637600	0	#DIV/0!	#DIV/0!
Q15393	Q15393	Splicing factor 3B subunit 3	SF3B3	2636800	0	#DIV/0!	#DIV/0!
P41250	P41250	Glycine--tRNA ligase	GARS	2625600	0	#DIV/0!	#DIV/0!
P55061	P55061	Bax inhibitor 1	TMBIM6	2625200	0	#DIV/0!	#DIV/0!
P46776	P46776	60S ribosomal protein L27a	RPL27A	2624300	0	#DIV/0!	#DIV/0!
Q15006	Q15006	ER membrane protein complex subunit 2	EMC2	2613200	0	#DIV/0!	#DIV/0!
Q8WXI2	Q8WXI2	Connector enhancer of kinase suppressor of ras 2	CNKSR2	2609600	0	#DIV/0!	#DIV/0!
P51970	P51970	NADH dehydrogenase [ubiquinone] 1 alpha subcomplex subunit 8	NDUFA8	2603700	0	#DIV/0!	#DIV/0!
Q7L576	Q7L576	Cytoplasmic FMR1-interacting protein 1	CYFIP1	2591600	0	#DIV/0!	#DIV/0!
Q9BX68	Q9BX68	Histidine triad nucleotide-binding protein 2, mitochondrial	HINT2	2584700	0	#DIV/0!	#DIV/0!
P48637	P48637	Glutathione synthetase	GSS	2571000	0	#DIV/0!	#DIV/0!
Q15435	Q15435	Protein phosphatase 1 regulatory subunit 7	PPP1R7	2561300	0	#DIV/0!	#DIV/0!
P48444	P48444	Coatomer subunit delta	ARCN1	2559800	0	#DIV/0!	#DIV/0!
Q12979	Q12979	Active breakpoint cluster region-related protein	ABR	2559200	0	#DIV/0!	#DIV/0!
P51571	P51571	Translocon-associated protein subunit delta	SSR4	2558700	0	#DIV/0!	#DIV/0!
O00533	O00533	Neural cell adhesion molecule L1-like protein;Processed neural cell adhesion molecule L1-like protein	CHL1	2558500	0	#DIV/0!	#DIV/0!
P36507	P36507	Dual specificity mitogen-activated protein kinase kinase 2	MAP2K2	2553900	0	#DIV/0!	#DIV/0!
Q14576	Q14576	ELAV-like protein 3	ELAVL3	2552600	0	#DIV/0!	#DIV/0!
Q9UQ80	Q9UQ80	Proliferation-associated protein 2G4	PA2G4	2528600	0	#DIV/0!	#DIV/0!
Q14498	Q14498	RNA-binding protein 39	RBM39	2526500	0	#DIV/0!	#DIV/0!
Q14247	Q14247	Src substrate cortactin	CTTN	2516600	0	#DIV/0!	#DIV/0!
Q9Y6X4	Q9Y6X4	Soluble lamin-associated protein of 75 kDa	FAM169A	2511100	0	#DIV/0!	#DIV/0!
P17980	P17980	26S protease regulatory subunit 6A	PSMC3	2507000	0	#DIV/0!	#DIV/0!
P46108	P46108	Adapter molecule crk	CRK	2503800	0	#DIV/0!	#DIV/0!
Q9Y697	Q9Y697	Cysteine desulfurase, mitochondrial	NFS1	2496400	0	#DIV/0!	#DIV/0!
Q9H3Z4	Q9H3Z4	DnaJ homolog subfamily C member 5	DNAJC5	2495400	0	#DIV/0!	#DIV/0!
Q8NE86	Q8NE86	Calcium uniporter protein, mitochondrial	MCU	2495200	0	#DIV/0!	#DIV/0!
Q8N4L2	Q8N4L2	Type 2 phosphatidylinositol 4,5-bisphosphate 4-phosphatase	TMEM55A	2495000	0	#DIV/0!	#DIV/0!
P62306	P62306	Small nuclear ribonucleoprotein F	SNRPF	2493900	0	#DIV/0!	#DIV/0!
Q92558	Q92558	Wiskott-Aldrich syndrome protein family member 1	WASF1	2480800	0	#DIV/0!	#DIV/0!
Q9Y2S2	Q9Y2S2	Lambda-crystallin homolog	CRYL1	2455000	0	#DIV/0!	#DIV/0!
P47813;O14602	P47813;O14602	Eukaryotic translation initiation factor 1A, X-chromosomal;Eukaryotic translation initiation factor 1A, Y-chromosomal	EIF1AX;EIF1AY	2446200	0	#DIV/0!	#DIV/0!
O00629	O00629	Importin subunit alpha-3	KPNA4	2438800	0	#DIV/0!	#DIV/0!
Q99873	Q99873	Protein arginine N-methyltransferase 1	PRMT1	2432100	0	#DIV/0!	#DIV/0!
P63173	P63173	60S ribosomal protein L38	RPL38	2430700	0	#DIV/0!	#DIV/0!
Q9UJ70	Q9UJ70	N-acetyl-D-glucosamine kinase	NAGK	2417800	0	#DIV/0!	#DIV/0!
P11117	P11117	Lysosomal acid phosphatase	ACP2	2416800	0	#DIV/0!	#DIV/0!
P23219	P23219	Prostaglandin G/H synthase 1	PTGS1	2412700	0	#DIV/0!	#DIV/0!
Q53HC9	Q53HC9	Protein TSSC1	TSSC1	2406900	0	#DIV/0!	#DIV/0!
Q9Y4F1	Q9Y4F1	FERM, RhoGEF and pleckstrin domain-containing protein 1	FARP1	2392400	0	#DIV/0!	#DIV/0!
O43852	O43852	Calumenin	CALU	2389500	0	#DIV/0!	#DIV/0!
Q9Y2I8	Q9Y2I8	WD repeat-containing protein 37	WDR37	2373700	0	#DIV/0!	#DIV/0!
Q96L92	Q96L92	Sorting nexin-27	SNX27	2369700	0	#DIV/0!	#DIV/0!
P19022	P19022	Cadherin-2	CDH2	2369700	0	#DIV/0!	#DIV/0!
Q86U42	Q86U42	Polyadenylate-binding protein 2	PABPN1	2358500	0	#DIV/0!	#DIV/0!
P55735	P55735	Protein SEC13 homolog	SEC13	2351500	0	#DIV/0!	#DIV/0!
P20645	P20645	Cation-dependent mannose-6-phosphate receptor	M6PR	2346100	0	#DIV/0!	#DIV/0!
Q01581;P54868	Q01581;P54868	Hydroxymethylglutaryl-CoA synthase, cytoplasmic;Hydroxymethylglutaryl-CoA synthase, mitochondrial	HMGCS1;HMGCS2	2331600	0	#DIV/0!	#DIV/0!
P55209	P55209	Nucleosome assembly protein 1-like 1	NAP1L1	2316200	0	#DIV/0!	#DIV/0!
O75976	O75976	Carboxypeptidase D	CPD	2311000	0	#DIV/0!	#DIV/0!
Q9ULV4	Q9ULV4	Coronin-1C	CORO1C	2309500	0	#DIV/0!	#DIV/0!
Q6DN90	Q6DN90	IQ motif and SEC7 domain-containing protein 1	IQSEC1	2302600	0	#DIV/0!	#DIV/0!
Q9UEU0	Q9UEU0	Vesicle transport through interaction with t-SNAREs homolog 1B	VTI1B	2298100	0	#DIV/0!	#DIV/0!
O60831	O60831	PRA1 family protein 2	PRAF2	2291600	0	#DIV/0!	#DIV/0!
Q9UIJ7	Q9UIJ7	GTP:AMP phosphotransferase AK3, mitochondrial	AK3	2287100	0	#DIV/0!	#DIV/0!
Q4G0N4	Q4G0N4	NAD kinase 2, mitochondrial	NADK2	2284500	0	#DIV/0!	#DIV/0!
Q15424	Q15424	Scaffold attachment factor B1	SAFB	2275800	0	#DIV/0!	#DIV/0!
P57737	P57737	Coronin-7	CORO7	2272000	0	#DIV/0!	#DIV/0!
Q8N2K0	Q8N2K0	Monoacylglycerol lipase ABHD12	ABHD12	2270100	0	#DIV/0!	#DIV/0!
O95772	O95772	MLN64 N-terminal domain homolog	STARD3NL	2268600	0	#DIV/0!	#DIV/0!
Q9H3K2	Q9H3K2	Growth hormone-inducible transmembrane protein	GHITM	2265900	0	#DIV/0!	#DIV/0!
Q8WVY7	Q8WVY7	Ubiquitin-like domain-containing CTD phosphatase 1	UBLCP1	2263300	0	#DIV/0!	#DIV/0!
Q9Y2J8	Q9Y2J8	Protein-arginine deiminase type-2	PADI2	2260100	0	#DIV/0!	#DIV/0!
Q969V3	Q969V3	Nicalin	NCLN	2256600	0	#DIV/0!	#DIV/0!
O43236	O43236	Septin-4	SEPT4	2245200	0	#DIV/0!	#DIV/0!
Q8N568	Q8N568	Serine/threonine-protein kinase DCLK2	DCLK2	2230200	0	#DIV/0!	#DIV/0!
Q14789	Q14789	Golgin subfamily B member 1	GOLGB1	2228000	0	#DIV/0!	#DIV/0!
O75190;Q8NHS0	O75190;Q8NHS0	DnaJ homolog subfamily B member 6;DnaJ homolog subfamily B member 8	DNAJB6;DNAJB8	2225200	0	#DIV/0!	#DIV/0!
Q15700;Q12959	Q15700	Disks large homolog 2	DLG2	2223500	0	#DIV/0!	#DIV/0!
P27695	P27695	DNA-(apurinic or apyrimidinic site) lyase;DNA-(apurinic or apyrimidinic site) lyase, mitochondrial	APEX1	2207900	0	#DIV/0!	#DIV/0!
P00568	P00568	Adenylate kinase isoenzyme 1	AK1	2204200	0	#DIV/0!	#DIV/0!
Q9NQX3	Q9NQX3	Gephyrin;Molybdopterin adenylyltransferase;Molybdopterin molybdenumtransferase	GPHN	2203100	0	#DIV/0!	#DIV/0!
P63162;P14678	P63162;P14678	Small nuclear ribonucleoprotein-associated protein N;Small nuclear ribonucleoprotein-associated proteins B and B	SNRPN;SNRPB	2185100	0	#DIV/0!	#DIV/0!
Q9C0C9	Q9C0C9	E2/E3 hybrid ubiquitin-protein ligase UBE2O	UBE2O	2184600	0	#DIV/0!	#DIV/0!
P04181	P04181	Ornithine aminotransferase, mitochondrial;Ornithine aminotransferase, hepatic form;Ornithine aminotransferase, renal form	OAT	2184200	0	#DIV/0!	#DIV/0!
P53041	P53041	Serine/threonine-protein phosphatase 5	PPP5C	2171800	0	#DIV/0!	#DIV/0!
Q9H8Y8	Q9H8Y8	Golgi reassembly-stacking protein 2	GORASP2	2168600	0	#DIV/0!	#DIV/0!
P42167;P42166	P42167;P42166	Lamina-associated polypeptide 2, isoforms beta/gamma;Thymopoietin;Thymopentin;Lamina-associated polypeptide 2, isoform alpha;Thymopoietin;Thymopentin	TMPO	2167400	0	#DIV/0!	#DIV/0!
P15848	P15848	Arylsulfatase B	ARSB	2160800	0	#DIV/0!	#DIV/0!
Q9UNM6	Q9UNM6	26S proteasome non-ATPase regulatory subunit 13	PSMD13	2154200	0	#DIV/0!	#DIV/0!
P49748	P49748	Very long-chain specific acyl-CoA dehydrogenase, mitochondrial	ACADVL	2151800	0	#DIV/0!	#DIV/0!
O15240	O15240	Neurosecretory protein VGF;Neuroendocrine regulatory peptide-1;Neuroendocrine regulatory peptide-2;Antimicrobial peptide VGF[554-577]	VGF	2136400	0	#DIV/0!	#DIV/0!
Q9NR28	Q9NR28	Diablo homolog, mitochondrial	DIABLO	2133900	0	#DIV/0!	#DIV/0!
P31943	P31943	Heterogeneous nuclear ribonucleoprotein H;Heterogeneous nuclear ribonucleoprotein H, N-terminally processed	HNRNPH1	2128500	0	#DIV/0!	#DIV/0!
Q8TC26	Q8TC26	Transmembrane protein 163	TMEM163	2119900	0	#DIV/0!	#DIV/0!
Q53GQ0	Q53GQ0	Very-long-chain 3-oxoacyl-CoA reductase	HSD17B12	2099000	0	#DIV/0!	#DIV/0!
P07355;A6NMY6	P07355	Annexin A2	ANXA2	2088800	0	#DIV/0!	#DIV/0!
Q99613;B5ME19	Q99613;B5ME19	Eukaryotic translation initiation factor 3 subunit C;Eukaryotic translation initiation factor 3 subunit C-like protein	EIF3C;EIF3CL	2087700	0	#DIV/0!	#DIV/0!
Q8N1G4	Q8N1G4	Leucine-rich repeat-containing protein 47	LRRC47	2074500	0	#DIV/0!	#DIV/0!
O94826	O94826	Mitochondrial import receptor subunit TOM70	TOMM70A	2069500	0	#DIV/0!	#DIV/0!
Q9NUL5	Q9NUL5	UPF0515 protein C19orf66	C19orf66	2065700	0	#DIV/0!	#DIV/0!
Q5BKZ1	Q5BKZ1	DBIRD complex subunit ZNF326	ZNF326	2063000	0	#DIV/0!	#DIV/0!
P20618	P20618	Proteasome subunit beta type-1	PSMB1	2062600	0	#DIV/0!	#DIV/0!
Q9P2D7	Q9P2D7	Dynein heavy chain 1, axonemal	DNAH1	2056600	0	#DIV/0!	#DIV/0!
Q9UBE0	Q9UBE0	SUMO-activating enzyme subunit 1;SUMO-activating enzyme subunit 1, N-terminally processed	SAE1	2055700	0	#DIV/0!	#DIV/0!
Q86UP2	Q86UP2	Kinectin	KTN1	2054200	0	#DIV/0!	#DIV/0!
P63151;Q00005;Q66LE6	P63151;Q00005;Q66LE6	Serine/threonine-protein phosphatase 2A 55 kDa regulatory subunit B alpha isoform;Serine/threonine-protein phosphatase 2A 55 kDa regulatory subunit B beta isoform;Serine/threonine-protein phosphatase 2A 55 kDa regulatory subunit B delta isoform	PPP2R2A;PPP2R2B;PPP2R2D	2047500	0	#DIV/0!	#DIV/0!
Q04637	Q04637	Eukaryotic translation initiation factor 4 gamma 1	EIF4G1	2046400	0	#DIV/0!	#DIV/0!
P30419	P30419	Glycylpeptide N-tetradecanoyltransferase 1	NMT1	2037200	0	#DIV/0!	#DIV/0!
Q16620	Q16620	BDNF/NT-3 growth factors receptor	NTRK2	2028000	0	#DIV/0!	#DIV/0!
P98194	P98194	Calcium-transporting ATPase type 2C member 1	ATP2C1	2025200	0	#DIV/0!	#DIV/0!
Q14157	Q14157	Ubiquitin-associated protein 2-like	UBAP2L	2016900	0	#DIV/0!	#DIV/0!
Q9UKG1	Q9UKG1	DCC-interacting protein 13-alpha	APPL1	2009600	0	#DIV/0!	#DIV/0!
Q9GZV7	Q9GZV7	Hyaluronan and proteoglycan link protein 2	HAPLN2	2004900	0	#DIV/0!	#DIV/0!
Q9UID3	Q9UID3	Vacuolar protein sorting-associated protein 51 homolog	VPS51	2002700	0	#DIV/0!	#DIV/0!
O43747	O43747	AP-1 complex subunit gamma-1	AP1G1	1991600	0	#DIV/0!	#DIV/0!
P55265	P55265	Double-stranded RNA-specific adenosine deaminase	ADAR	1990800	0	#DIV/0!	#DIV/0!
P61923	P61923	Coatomer subunit zeta-1	COPZ1	1985600	0	#DIV/0!	#DIV/0!
Q9UHC6	Q9UHC6	Contactin-associated protein-like 2	CNTNAP2	1985200	0	#DIV/0!	#DIV/0!
Q99439;Q15417	Q99439;Q15417	Calponin-2;Calponin-3	CNN2;CNN3	1959700	0	#DIV/0!	#DIV/0!
Q9Y6I3;Q9H201	Q9Y6I3;Q9H201	Epsin-1;Epsin-3	EPN1;EPN3	1959100	0	#DIV/0!	#DIV/0!
Q99447	Q99447	Ethanolamine-phosphate cytidylyltransferase	PCYT2	1953400	0	#DIV/0!	#DIV/0!
P28838	P28838	Cytosol aminopeptidase	LAP3	1941000	0	#DIV/0!	#DIV/0!
Q03001	Q03001	Dystonin	DST	1936400	0	#DIV/0!	#DIV/0!
P02689;P15090	P02689;P15090	Myelin P2 protein;Fatty acid-binding protein, adipocyte	PMP2;FABP4	1931000	0	#DIV/0!	#DIV/0!
Q9Y3A5	Q9Y3A5	Ribosome maturation protein SBDS	SBDS	1919000	0	#DIV/0!	#DIV/0!
Q93009	Q93009	Ubiquitin carboxyl-terminal hydrolase 7	USP7	1918400	0	#DIV/0!	#DIV/0!
Q16774	Q16774	Guanylate kinase	GUK1	1914500	0	#DIV/0!	#DIV/0!
O14980	O14980	Exportin-1	XPO1	1913200	0	#DIV/0!	#DIV/0!
Q3MHD2	Q3MHD2	Protein LSM12 homolog	LSM12	1910100	0	#DIV/0!	#DIV/0!
Q75T13	Q75T13	GPI inositol-deacylase	PGAP1	1909500	0	#DIV/0!	#DIV/0!
Q86SX6	Q86SX6	Glutaredoxin-related protein 5, mitochondrial	GLRX5	1907100	0	#DIV/0!	#DIV/0!
P55884	P55884	Eukaryotic translation initiation factor 3 subunit B	EIF3B	1904700	0	#DIV/0!	#DIV/0!
Q9ULP9	Q9ULP9	TBC1 domain family member 24	TBC1D24	1901000	0	#DIV/0!	#DIV/0!
O00232	O00232	26S proteasome non-ATPase regulatory subunit 12	PSMD12	1898700	0	#DIV/0!	#DIV/0!
P61018;P20338	P61018	Ras-related protein Rab-4B	RAB4B	1883000	0	#DIV/0!	#DIV/0!
Q9UI09	Q9UI09	NADH dehydrogenase [ubiquinone] 1 alpha subcomplex subunit 12	NDUFA12	1877400	0	#DIV/0!	#DIV/0!
Q9NRV9	Q9NRV9	Heme-binding protein 1	HEBP1	1852500	0	#DIV/0!	#DIV/0!
Q16537	Q16537	Serine/threonine-protein phosphatase 2A 56 kDa regulatory subunit epsilon isoform	PPP2R5E	1850900	0	#DIV/0!	#DIV/0!
Q9Y5B9	Q9Y5B9	FACT complex subunit SPT16	SUPT16H	1847700	0	#DIV/0!	#DIV/0!
Q13595	Q13595	Transformer-2 protein homolog alpha	TRA2A	1836600	0	#DIV/0!	#DIV/0!
O43920	O43920	NADH dehydrogenase [ubiquinone] iron-sulfur protein 5	NDUFS5	1831600	0	#DIV/0!	#DIV/0!
O14617	O14617	AP-3 complex subunit delta-1	AP3D1	1825400	0	#DIV/0!	#DIV/0!
Q13162	Q13162	Peroxiredoxin-4	PRDX4	1823200	0	#DIV/0!	#DIV/0!
P24666	P24666	Low molecular weight phosphotyrosine protein phosphatase	ACP1	1819200	0	#DIV/0!	#DIV/0!
Q96HY6	Q96HY6	DDRGK domain-containing protein 1	DDRGK1	1813100	0	#DIV/0!	#DIV/0!
Q8N7J2	Q8N7J2	APC membrane recruitment protein 2	AMER2	1804200	0	#DIV/0!	#DIV/0!
O60502	O60502	Protein O-GlcNAcase	MGEA5	1801600	0	#DIV/0!	#DIV/0!
Q9UHQ9	Q9UHQ9	NADH-cytochrome b5 reductase 1	CYB5R1	1794300	0	#DIV/0!	#DIV/0!
A2RU67	A2RU67	Uncharacterized protein KIAA1467	KIAA1467	1793400	0	#DIV/0!	#DIV/0!
P02679	P02679	Fibrinogen gamma chain	FGG	1792200	0	#DIV/0!	#DIV/0!
Q52LJ0	Q52LJ0	Protein FAM98B	FAM98B	1779400	0	#DIV/0!	#DIV/0!
Q9P1U1	Q9P1U1	Actin-related protein 3B	ACTR3B	1774200	0	#DIV/0!	#DIV/0!
P68402	P68402	Platelet-activating factor acetylhydrolase IB subunit beta	PAFAH1B2	1766700	0	#DIV/0!	#DIV/0!
P41222	P41222	Prostaglandin-H2 D-isomerase	PTGDS	1763600	0	#DIV/0!	#DIV/0!
P42765	P42765	3-ketoacyl-CoA thiolase, mitochondrial	ACAA2	1762000	0	#DIV/0!	#DIV/0!
O15260	O15260	Surfeit locus protein 4	SURF4	1749300	0	#DIV/0!	#DIV/0!
Q3ZCW2	Q3ZCW2	Galectin-related protein	LGALSL	1744400	0	#DIV/0!	#DIV/0!
P26440	P26440	Isovaleryl-CoA dehydrogenase, mitochondrial	IVD	1744000	0	#DIV/0!	#DIV/0!
Q13574	Q13574	Diacylglycerol kinase zeta	DGKZ	1730600	0	#DIV/0!	#DIV/0!
P05089	P05089	Arginase-1	ARG1	1729300	0	#DIV/0!	#DIV/0!
Q96A26	Q96A26	Protein FAM162A	FAM162A	1728000	0	#DIV/0!	#DIV/0!
Q9P2E9	Q9P2E9	Ribosome-binding protein 1	RRBP1	1724800	0	#DIV/0!	#DIV/0!
Q6P2Q9	Q6P2Q9	Pre-mRNA-processing-splicing factor 8	PRPF8	1722900	0	#DIV/0!	#DIV/0!
O94766	O94766	Galactosylgalactosylxylosylprotein 3-beta-glucuronosyltransferase 3	B3GAT3	1721500	0	#DIV/0!	#DIV/0!
Q9NQW7	Q9NQW7	Xaa-Pro aminopeptidase 1	XPNPEP1	1716800	0	#DIV/0!	#DIV/0!
Q99523	Q99523	Sortilin	SORT1	1709100	0	#DIV/0!	#DIV/0!
P54725	P54725	UV excision repair protein RAD23 homolog A	RAD23A	1706900	0	#DIV/0!	#DIV/0!
Q9NUJ1	Q9NUJ1	Mycophenolic acid acyl-glucuronide esterase, mitochondrial	ABHD10	1703800	0	#DIV/0!	#DIV/0!
Q16204	Q16204	Coiled-coil domain-containing protein 6	CCDC6	1684100	0	#DIV/0!	#DIV/0!
Q86UY8	Q86UY8	5-nucleotidase domain-containing protein 3	NT5DC3	1683300	0	#DIV/0!	#DIV/0!
Q3KQU3	Q3KQU3	MAP7 domain-containing protein 1	MAP7D1	1671900	0	#DIV/0!	#DIV/0!
Q13409	Q13409	Cytoplasmic dynein 1 intermediate chain 2	DYNC1I2	1671200	0	#DIV/0!	#DIV/0!
P78347	P78347	General transcription factor II-I	GTF2I	1670200	0	#DIV/0!	#DIV/0!
Q9NUL3	Q9NUL3	Double-stranded RNA-binding protein Staufen homolog 2	STAU2	1668200	0	#DIV/0!	#DIV/0!
Q15459	Q15459	Splicing factor 3A subunit 1	SF3A1	1662100	0	#DIV/0!	#DIV/0!
Q02880	Q02880	DNA topoisomerase 2-beta	TOP2B	1656800	0	#DIV/0!	#DIV/0!
Q01650	Q01650	Large neutral amino acids transporter small subunit 1	SLC7A5	1648300	0	#DIV/0!	#DIV/0!
Q9H1P3	Q9H1P3	Oxysterol-binding protein-related protein 2	OSBPL2	1648300	0	#DIV/0!	#DIV/0!
P0C0L5;P0C0L4	P0C0L5;P0C0L4	Complement C4-B;Complement C4 beta chain;Complement C4-B alpha chain;C4a anaphylatoxin;C4b-B;C4d-B;Complement C4 gamma chain;Complement C4-A;Complement C4 beta chain;Complement C4-A alpha chain;C4a anaphylatoxin;C4b-A;C4d-A;Complement C4 gamma chain	C4B;C4A	1639100	0	#DIV/0!	#DIV/0!
Q8N3V7	Q8N3V7	Synaptopodin	SYNPO	1634700	0	#DIV/0!	#DIV/0!
O75251	O75251	NADH dehydrogenase [ubiquinone] iron-sulfur protein 7, mitochondrial	NDUFS7	1634700	0	#DIV/0!	#DIV/0!
O75110	O75110	Probable phospholipid-transporting ATPase IIA	ATP9A	1625400	0	#DIV/0!	#DIV/0!
Q9H4A3	Q9H4A3	Serine/threonine-protein kinase WNK1	WNK1	1604900	0	#DIV/0!	#DIV/0!
Q9NX40	Q9NX40	OCIA domain-containing protein 1	OCIAD1	1601100	0	#DIV/0!	#DIV/0!
P62847	P62847	40S ribosomal protein S24	RPS24	1580500	0	#DIV/0!	#DIV/0!
Q9Y5Z4	Q9Y5Z4	Heme-binding protein 2	HEBP2	1568700	0	#DIV/0!	#DIV/0!
P31323	P31323	cAMP-dependent protein kinase type II-beta regulatory subunit	PRKAR2B	1563900	0	#DIV/0!	#DIV/0!
Q92900	Q92900	Regulator of nonsense transcripts 1	UPF1	1562400	0	#DIV/0!	#DIV/0!
P08621	P08621	U1 small nuclear ribonucleoprotein 70 kDa	SNRNP70	1557800	0	#DIV/0!	#DIV/0!
Q8N461	Q8N461	F-box/LRR-repeat protein 16	FBXL16	1557600	0	#DIV/0!	#DIV/0!
Q13148	Q13148	TAR DNA-binding protein 43	TARDBP	1549600	0	#DIV/0!	#DIV/0!
Q6NTF9	Q6NTF9	Rhomboid domain-containing protein 2	RHBDD2	1542100	0	#DIV/0!	#DIV/0!
Q15287	Q15287	RNA-binding protein with serine-rich domain 1	RNPS1	1541700	0	#DIV/0!	#DIV/0!
Q15818	Q15818	Neuronal pentraxin-1	NPTX1	1537100	0	#DIV/0!	#DIV/0!
Q7L775	Q7L775	EPM2A-interacting protein 1	EPM2AIP1	1529500	0	#DIV/0!	#DIV/0!
P61966	P61966	AP-1 complex subunit sigma-1A	AP1S1	1521800	0	#DIV/0!	#DIV/0!
Q14974	Q14974	Importin subunit beta-1	KPNB1	1521400	0	#DIV/0!	#DIV/0!
Q15436	Q15436	Protein transport protein Sec23A	SEC23A	1518100	0	#DIV/0!	#DIV/0!
Q86Y82	Q86Y82	Syntaxin-12	STX12	1517300	0	#DIV/0!	#DIV/0!
P35573	P35573	Glycogen debranching enzyme;4-alpha-glucanotransferase;Amylo-alpha-1,6-glucosidase	AGL	1515500	0	#DIV/0!	#DIV/0!
Q6IAA8	Q6IAA8	Ragulator complex protein LAMTOR1	LAMTOR1	1515100	0	#DIV/0!	#DIV/0!
Q7L2E3	Q7L2E3	Putative ATP-dependent RNA helicase DHX30	DHX30	1500300	0	#DIV/0!	#DIV/0!
P26378	P26378	ELAV-like protein 4	ELAVL4	1498500	0	#DIV/0!	#DIV/0!
Q9H7D0	Q9H7D0	Dedicator of cytokinesis protein 5	DOCK5	1494200	0	#DIV/0!	#DIV/0!
O60331	O60331	Phosphatidylinositol 4-phosphate 5-kinase type-1 gamma	PIP5K1C	1490500	0	#DIV/0!	#DIV/0!
O76094	O76094	Signal recognition particle subunit SRP72	SRP72	1483300	0	#DIV/0!	#DIV/0!
P62191	P62191	26S protease regulatory subunit 4	PSMC1	1480600	0	#DIV/0!	#DIV/0!
P26196	P26196	Probable ATP-dependent RNA helicase DDX6	DDX6	1470500	0	#DIV/0!	#DIV/0!
O00560	O00560	Syntenin-1	SDCBP	1466700	0	#DIV/0!	#DIV/0!
P11766	P11766	Alcohol dehydrogenase class-3	ADH5	1466100	0	#DIV/0!	#DIV/0!
O95970	O95970	Leucine-rich glioma-inactivated protein 1	LGI1	1454100	0	#DIV/0!	#DIV/0!
Q9Y4W6	Q9Y4W6	AFG3-like protein 2	AFG3L2	1449900	0	#DIV/0!	#DIV/0!
P04259	P04259	Keratin, type II cytoskeletal 6B	KRT6B	1448900	0	#DIV/0!	#DIV/0!
O14730	O14730	Serine/threonine-protein kinase RIO3	RIOK3	1445800	0	#DIV/0!	#DIV/0!
P16278	P16278	Beta-galactosidase	GLB1	1441500	0	#DIV/0!	#DIV/0!
Q01085	Q01085	Nucleolysin TIAR	TIAL1	1438800	0	#DIV/0!	#DIV/0!
P61313	P61313	60S ribosomal protein L15	RPL15	1434500	0	#DIV/0!	#DIV/0!
P32418	P32418	Sodium/calcium exchanger 1	SLC8A1	1427300	0	#DIV/0!	#DIV/0!
Q9H3N1	Q9H3N1	Thioredoxin-related transmembrane protein 1	TMX1	1425200	0	#DIV/0!	#DIV/0!
P35321;P22528	P35321;P22528	Cornifin-A;Cornifin-B	SPRR1A;SPRR1B	1424300	0	#DIV/0!	#DIV/0!
Q9Y281	Q9Y281	Cofilin-2	CFL2	1421100	0	#DIV/0!	#DIV/0!
Q9Y305	Q9Y305	Acyl-coenzyme A thioesterase 9, mitochondrial	ACOT9	1417500	0	#DIV/0!	#DIV/0!
Q9NP81	Q9NP81	Serine--tRNA ligase, mitochondrial	SARS2	1416600	0	#DIV/0!	#DIV/0!
Q9HD20	Q9HD20	Manganese-transporting ATPase 13A1	ATP13A1	1408000	0	#DIV/0!	#DIV/0!
P04271	P04271	Protein S100-B	S100B	1404800	0	#DIV/0!	#DIV/0!
Q8NEV1;P68400	Q8NEV1;P68400	Casein kinase II subunit alpha 3;Casein kinase II subunit alpha	CSNK2A3;CSNK2A1	1399500	0	#DIV/0!	#DIV/0!
Q9NUB1	Q9NUB1	Acetyl-coenzyme A synthetase 2-like, mitochondrial	ACSS1	1394900	0	#DIV/0!	#DIV/0!
O75832	O75832	26S proteasome non-ATPase regulatory subunit 10	PSMD10	1394100	0	#DIV/0!	#DIV/0!
Q9ULD0	Q9ULD0	2-oxoglutarate dehydrogenase-like, mitochondrial	OGDHL	1383900	0	#DIV/0!	#DIV/0!
Q01844	Q01844	RNA-binding protein EWS	EWSR1	1381500	0	#DIV/0!	#DIV/0!
P55145	P55145	Mesencephalic astrocyte-derived neurotrophic factor	MANF	1380200	0	#DIV/0!	#DIV/0!
Q96GZ6	Q96GZ6	Solute carrier family 41 member 3	SLC41A3	1378500	0	#DIV/0!	#DIV/0!
P16870	P16870	Carboxypeptidase E	CPE	1377500	0	#DIV/0!	#DIV/0!
Q5VZF2	Q5VZF2	Muscleblind-like protein 2	MBNL2	1377200	0	#DIV/0!	#DIV/0!
O14964	O14964	Hepatocyte growth factor-regulated tyrosine kinase substrate	HGS	1375800	0	#DIV/0!	#DIV/0!
P49792	P49792	E3 SUMO-protein ligase RanBP2	RANBP2	1369100	0	#DIV/0!	#DIV/0!
P10155	P10155	60 kDa SS-A/Ro ribonucleoprotein	TROVE2	1369000	0	#DIV/0!	#DIV/0!
O75439	O75439	Mitochondrial-processing peptidase subunit beta	PMPCB	1366300	0	#DIV/0!	#DIV/0!
Q9NYB9	Q9NYB9	Abl interactor 2	ABI2	1361800	0	#DIV/0!	#DIV/0!
P63167	P63167	Dynein light chain 1, cytoplasmic	DYNLL1	1356100	0	#DIV/0!	#DIV/0!
Q99435	Q99435	Protein kinase C-binding protein NELL2	NELL2	1353300	0	#DIV/0!	#DIV/0!
Q9NR31	Q9NR31	GTP-binding protein SAR1a	SAR1A	1346900	0	#DIV/0!	#DIV/0!
Q86VS8	Q86VS8	Protein Hook homolog 3	HOOK3	1346600	0	#DIV/0!	#DIV/0!
P62841	P62841	40S ribosomal protein S15	RPS15	1343200	0	#DIV/0!	#DIV/0!
Q5BJH7	Q5BJH7	Protein YIF1B	YIF1B	1341100	0	#DIV/0!	#DIV/0!
Q969N2	Q969N2	GPI transamidase component PIG-T	PIGT	1338000	0	#DIV/0!	#DIV/0!
Q9Y4G8;Q8TEU7	Q9Y4G8	Rap guanine nucleotide exchange factor 2	RAPGEF2	1331500	0	#DIV/0!	#DIV/0!
P35241	P35241	Radixin	RDX	1329800	0	#DIV/0!	#DIV/0!
P30085	P30085	UMP-CMP kinase	CMPK1	1329100	0	#DIV/0!	#DIV/0!
P49720	P49720	Proteasome subunit beta type-3	PSMB3	1328400	0	#DIV/0!	#DIV/0!
Q15427	Q15427	Splicing factor 3B subunit 4	SF3B4	1324900	0	#DIV/0!	#DIV/0!
Q86XP3	Q86XP3	ATP-dependent RNA helicase DDX42	DDX42	1320600	0	#DIV/0!	#DIV/0!
Q8TBC4	Q8TBC4	NEDD8-activating enzyme E1 catalytic subunit	UBA3	1319000	0	#DIV/0!	#DIV/0!
P16083	P16083	Ribosyldihydronicotinamide dehydrogenase [quinone]	NQO2	1313200	0	#DIV/0!	#DIV/0!
Q92542	Q92542	Nicastrin	NCSTN	1308000	0	#DIV/0!	#DIV/0!
Q9UBX1	Q9UBX1	Cathepsin F	CTSF	1304900	0	#DIV/0!	#DIV/0!
O60884	O60884	DnaJ homolog subfamily A member 2	DNAJA2	1302300	0	#DIV/0!	#DIV/0!
P20042	P20042	Eukaryotic translation initiation factor 2 subunit 2	EIF2S2	1301700	0	#DIV/0!	#DIV/0!
O94979	O94979	Protein transport protein Sec31A	SEC31A	1301600	0	#DIV/0!	#DIV/0!
Q13435	Q13435	Splicing factor 3B subunit 2	SF3B2	1296600	0	#DIV/0!	#DIV/0!
Q15369	Q15369	Transcription elongation factor B polypeptide 1	TCEB1	1290900	0	#DIV/0!	#DIV/0!
Q9UHL4	Q9UHL4	Dipeptidyl peptidase 2	DPP7	1289400	0	#DIV/0!	#DIV/0!
P17612;P22612	P17612	cAMP-dependent protein kinase catalytic subunit alpha	PRKACA	1282600	0	#DIV/0!	#DIV/0!
Q8TBP5	Q8TBP5	Membrane protein FAM174A	FAM174A	1265600	0	#DIV/0!	#DIV/0!
Q4KMP7	Q4KMP7	TBC1 domain family member 10B	TBC1D10B	1260400	0	#DIV/0!	#DIV/0!
P47870;P18505;P28472	P47870;P18505;P28472	Gamma-aminobutyric acid receptor subunit beta-2;Gamma-aminobutyric acid receptor subunit beta-1;Gamma-aminobutyric acid receptor subunit beta-3	GABRB2;GABRB1;GABRB3	1259900	0	#DIV/0!	#DIV/0!
P61006;P51153;P59190	P61006	Ras-related protein Rab-8A	RAB8A	1257800	0	#DIV/0!	#DIV/0!
Q14694	Q14694	Ubiquitin carboxyl-terminal hydrolase 10	USP10	1252700	0	#DIV/0!	#DIV/0!
P26038	P26038	Moesin	MSN	1251300	0	#DIV/0!	#DIV/0!
Q96TC7	Q96TC7	Regulator of microtubule dynamics protein 3	RMDN3	1250100	0	#DIV/0!	#DIV/0!
O60841	O60841	Eukaryotic translation initiation factor 5B	EIF5B	1249400	0	#DIV/0!	#DIV/0!
P12955	P12955	Xaa-Pro dipeptidase	PEPD	1244700	0	#DIV/0!	#DIV/0!
O75508	O75508	Claudin-11	CLDN11	1241400	0	#DIV/0!	#DIV/0!
P33121;Q9ULC5	P33121	Long-chain-fatty-acid--CoA ligase 1	ACSL1	1238400	0	#DIV/0!	#DIV/0!
Q9NZ32	Q9NZ32	Actin-related protein 10	ACTR10	1238400	0	#DIV/0!	#DIV/0!
Q96T17	Q96T17	MAP7 domain-containing protein 2	MAP7D2	1237900	0	#DIV/0!	#DIV/0!
Q5TZA2	Q5TZA2	Rootletin	CROCC	1236000	0	#DIV/0!	#DIV/0!
O95298;E9PQ53	O95298	NADH dehydrogenase [ubiquinone] 1 subunit C2	NDUFC2	1233400	0	#DIV/0!	#DIV/0!
O60493;Q9UMY4	O60493;Q9UMY4	Sorting nexin-3;Sorting nexin-12	SNX3;SNX12	1230500	0	#DIV/0!	#DIV/0!
Q9BVC6	Q9BVC6	Transmembrane protein 109	TMEM109	1230400	0	#DIV/0!	#DIV/0!
O75382	O75382	Tripartite motif-containing protein 3	TRIM3	1230200	0	#DIV/0!	#DIV/0!
Q9HCJ1	Q9HCJ1	Progressive ankylosis protein homolog	ANKH	1229700	0	#DIV/0!	#DIV/0!
Q9H2V7	Q9H2V7	Protein spinster homolog 1	SPNS1	1228800	0	#DIV/0!	#DIV/0!
Q9HAC7	Q9HAC7	Succinate--hydroxymethylglutarate CoA-transferase	SUGCT	1223000	0	#DIV/0!	#DIV/0!
O00115	O00115	Deoxyribonuclease-2-alpha	DNASE2	1218500	0	#DIV/0!	#DIV/0!
P05771	P05771	Protein kinase C beta type	PRKCB	1208400	0	#DIV/0!	#DIV/0!
Q9UBV2	Q9UBV2	Protein sel-1 homolog 1	SEL1L	1206300	0	#DIV/0!	#DIV/0!
P67870	P67870	Casein kinase II subunit beta	CSNK2B	1202100	0	#DIV/0!	#DIV/0!
P35237	P35237	Serpin B6	SERPINB6	1201600	0	#DIV/0!	#DIV/0!
Q9NZZ3	Q9NZZ3	Charged multivesicular body protein 5	CHMP5	1199700	0	#DIV/0!	#DIV/0!
O43768	O43768	Alpha-endosulfine	ENSA	1199300	0	#DIV/0!	#DIV/0!
Q9NWB1	Q9NWB1	RNA binding protein fox-1 homolog 1	RBFOX1	1199300	0	#DIV/0!	#DIV/0!
P67809	P67809	Nuclease-sensitive element-binding protein 1	YBX1	1183000	0	#DIV/0!	#DIV/0!
Q15370	Q15370	Transcription elongation factor B polypeptide 2	TCEB2	1182400	0	#DIV/0!	#DIV/0!
Q9BRK0	Q9BRK0	Receptor expression-enhancing protein 2	REEP2	1180100	0	#DIV/0!	#DIV/0!
P49585;Q9Y5K3	P49585;Q9Y5K3	Choline-phosphate cytidylyltransferase A;Choline-phosphate cytidylyltransferase B	PCYT1A;PCYT1B	1179600	0	#DIV/0!	#DIV/0!
Q8IWA5	Q8IWA5	Choline transporter-like protein 2	SLC44A2	1178500	0	#DIV/0!	#DIV/0!
Q9NUQ6	Q9NUQ6	SPATS2-like protein	SPATS2L	1169900	0	#DIV/0!	#DIV/0!
P37108	P37108	Signal recognition particle 14 kDa protein	SRP14	1168800	0	#DIV/0!	#DIV/0!
O15511	O15511	Actin-related protein 2/3 complex subunit 5	ARPC5	1168500	0	#DIV/0!	#DIV/0!
P04062	P04062	Glucosylceramidase	GBA	1155300	0	#DIV/0!	#DIV/0!
O95721	O95721	Synaptosomal-associated protein 29	SNAP29	1153400	0	#DIV/0!	#DIV/0!
P54750	P54750	Calcium/calmodulin-dependent 3,5-cyclic nucleotide phosphodiesterase 1A	PDE1A	1151800	0	#DIV/0!	#DIV/0!
O95793	O95793	Double-stranded RNA-binding protein Staufen homolog 1	STAU1	1147600	0	#DIV/0!	#DIV/0!
Q92522	Q92522	Histone H1x	H1FX	1142600	0	#DIV/0!	#DIV/0!
P68036;A0A1B0GUS4	P68036;A0A1B0GUS4	Ubiquitin-conjugating enzyme E2 L3	UBE2L3	1141700	0	#DIV/0!	#DIV/0!
Q92783	Q92783	Signal transducing adapter molecule 1	STAM	1138200	0	#DIV/0!	#DIV/0!
O75935	O75935	Dynactin subunit 3	DCTN3	1134400	0	#DIV/0!	#DIV/0!
Q9NTI2	Q9NTI2	Phospholipid-transporting ATPase IB	ATP8A2	1129300	0	#DIV/0!	#DIV/0!
Q9Y3U8	Q9Y3U8	60S ribosomal protein L36	RPL36	1128800	0	#DIV/0!	#DIV/0!
Q9NZ01	Q9NZ01	Very-long-chain enoyl-CoA reductase	TECR	1124400	0	#DIV/0!	#DIV/0!
A2RTX5	A2RTX5	Probable threonine--tRNA ligase 2, cytoplasmic	TARSL2	1122700	0	#DIV/0!	#DIV/0!
P23434	P23434	Glycine cleavage system H protein, mitochondrial	GCSH	1111100	0	#DIV/0!	#DIV/0!
Q4J6C6	Q4J6C6	Prolyl endopeptidase-like	PREPL	1109700	0	#DIV/0!	#DIV/0!
P84090	P84090	Enhancer of rudimentary homolog	ERH	1107000	0	#DIV/0!	#DIV/0!
O95248	O95248	Myotubularin-related protein 5	SBF1	1105300	0	#DIV/0!	#DIV/0!
Q92796	Q92796	Disks large homolog 3	DLG3	1105200	0	#DIV/0!	#DIV/0!
P30626	P30626	Sorcin	SRI	1091600	0	#DIV/0!	#DIV/0!
P51648	P51648	Fatty aldehyde dehydrogenase	ALDH3A2	1090900	0	#DIV/0!	#DIV/0!
Q15049	Q15049	Membrane protein MLC1	MLC1	1090500	0	#DIV/0!	#DIV/0!
Q7Z7K0	Q7Z7K0	COX assembly mitochondrial protein homolog	CMC1	1088700	0	#DIV/0!	#DIV/0!
Q5VTE0;P68104	Q5VTE0;P68104	Putative elongation factor 1-alpha-like 3;Elongation factor 1-alpha 1	EEF1A1P5;EEF1A1	1084900	0	#DIV/0!	#DIV/0!
Q15165	Q15165	Serum paraoxonase/arylesterase 2	PON2	1082300	0	#DIV/0!	#DIV/0!
P45954	P45954	Short/branched chain specific acyl-CoA dehydrogenase, mitochondrial	ACADSB	1077200	0	#DIV/0!	#DIV/0!
Q15691	Q15691	Microtubule-associated protein RP/EB family member 1	MAPRE1	1076300	0	#DIV/0!	#DIV/0!
O96008	O96008	Mitochondrial import receptor subunit TOM40 homolog	TOMM40	1069800	0	#DIV/0!	#DIV/0!
O75379	O75379	Vesicle-associated membrane protein 4	VAMP4	1068800	0	#DIV/0!	#DIV/0!
Q9UEW8	Q9UEW8	STE20/SPS1-related proline-alanine-rich protein kinase	STK39	1066200	0	#DIV/0!	#DIV/0!
P13473	P13473	Lysosome-associated membrane glycoprotein 2	LAMP2	1062400	0	#DIV/0!	#DIV/0!
Q13247	Q13247	Serine/arginine-rich splicing factor 6	SRSF6	1057200	0	#DIV/0!	#DIV/0!
Q7Z3J3;A6NKT7	Q7Z3J3;A6NKT7	RanBP2-like and GRIP domain-containing protein 4;RanBP2-like and GRIP domain-containing protein 3	RGPD4;RGPD3	1056300	0	#DIV/0!	#DIV/0!
Q8TCU5	Q8TCU5	Glutamate receptor ionotropic, NMDA 3A	GRIN3A	1056000	0	#DIV/0!	#DIV/0!
P03897	P03897	NADH-ubiquinone oxidoreductase chain 3	MT-ND3	1051500	0	#DIV/0!	#DIV/0!
Q9C0D0	Q9C0D0	Phosphatase and actin regulator 1	PHACTR1	1048400	0	#DIV/0!	#DIV/0!
O95232	O95232	Luc7-like protein 3	LUC7L3	1048400	0	#DIV/0!	#DIV/0!
P05455	P05455	Lupus La protein	SSB	1045800	0	#DIV/0!	#DIV/0!
Q9BV23	Q9BV23	Monoacylglycerol lipase ABHD6	ABHD6	1045400	0	#DIV/0!	#DIV/0!
O43719	O43719	HIV Tat-specific factor 1	HTATSF1	1041800	0	#DIV/0!	#DIV/0!
O60749	O60749	Sorting nexin-2	SNX2	1040300	0	#DIV/0!	#DIV/0!
P48651	P48651	Phosphatidylserine synthase 1	PTDSS1	1040300	0	#DIV/0!	#DIV/0!
Q9Y5S9	Q9Y5S9	RNA-binding protein 8A	RBM8A	1038200	0	#DIV/0!	#DIV/0!
P50150	P50150	Guanine nucleotide-binding protein G(I)/G(S)/G(O) subunit gamma-4	GNG4	1023600	0	#DIV/0!	#DIV/0!
P19525	P19525	Interferon-induced, double-stranded RNA-activated protein kinase	EIF2AK2	1020200	0	#DIV/0!	#DIV/0!
P53990	P53990	IST1 homolog	IST1	1018600	0	#DIV/0!	#DIV/0!
Q13564	Q13564	NEDD8-activating enzyme E1 regulatory subunit	NAE1	1017200	0	#DIV/0!	#DIV/0!
Q9UK41	Q9UK41	Vacuolar protein sorting-associated protein 28 homolog	VPS28	1008700	0	#DIV/0!	#DIV/0!
Q9BXF6	Q9BXF6	Rab11 family-interacting protein 5	RAB11FIP5	1007800	0	#DIV/0!	#DIV/0!
Q13177	Q13177	Serine/threonine-protein kinase PAK 2;PAK-2p27;PAK-2p34	PAK2	1005800	0	#DIV/0!	#DIV/0!
Q15493	Q15493	Regucalcin	RGN	1003500	0	#DIV/0!	#DIV/0!
O00303	O00303	Eukaryotic translation initiation factor 3 subunit F	EIF3F	1002100	0	#DIV/0!	#DIV/0!
Q6UXG2	Q6UXG2	UPF0577 protein KIAA1324	KIAA1324	998800	0	#DIV/0!	#DIV/0!
Q7LG56	Q7LG56	Ribonucleoside-diphosphate reductase subunit M2 B	RRM2B	997200	0	#DIV/0!	#DIV/0!
Q9NRX5	Q9NRX5	Serine incorporator 1	SERINC1	996810	0	#DIV/0!	#DIV/0!
Q07866;Q9NSK0	Q07866	Kinesin light chain 1	KLC1	995530	0	#DIV/0!	#DIV/0!
Q13185	Q13185	Chromobox protein homolog 3	CBX3	983220	0	#DIV/0!	#DIV/0!
Q9H6K5	Q9H6K5	Proline-rich protein 36	PRR36	979080	0	#DIV/0!	#DIV/0!
P33402	P33402	Guanylate cyclase soluble subunit alpha-2	GUCY1A2	976080	0	#DIV/0!	#DIV/0!
O43252	O43252	Bifunctional 3-phosphoadenosine 5-phosphosulfate synthase 1;Sulfate adenylyltransferase;Adenylyl-sulfate kinase	PAPSS1	975880	0	#DIV/0!	#DIV/0!
Q13492	Q13492	Phosphatidylinositol-binding clathrin assembly protein	PICALM	973260	0	#DIV/0!	#DIV/0!
Q9H9Q2	Q9H9Q2	COP9 signalosome complex subunit 7b	COPS7B	971870	0	#DIV/0!	#DIV/0!
P18077	P18077	60S ribosomal protein L35a	RPL35A	967720	0	#DIV/0!	#DIV/0!
Q9UQ35	Q9UQ35	Serine/arginine repetitive matrix protein 2	SRRM2	966330	0	#DIV/0!	#DIV/0!
P35813	P35813	Protein phosphatase 1A	PPM1A	963410	0	#DIV/0!	#DIV/0!
Q13347	Q13347	Eukaryotic translation initiation factor 3 subunit I	EIF3I	953190	0	#DIV/0!	#DIV/0!
Q9BUT1	Q9BUT1	3-hydroxybutyrate dehydrogenase type 2	BDH2	949620	0	#DIV/0!	#DIV/0!
Q8N987	Q8N987	N-terminal EF-hand calcium-binding protein 1	NECAB1	942060	0	#DIV/0!	#DIV/0!
Q5VW32	Q5VW32	BRO1 domain-containing protein BROX	BROX	941720	0	#DIV/0!	#DIV/0!
Q9H061	Q9H061	Transmembrane protein 126A	TMEM126A	934620	0	#DIV/0!	#DIV/0!
O14495	O14495	Lipid phosphate phosphohydrolase 3	PPAP2B	931730	0	#DIV/0!	#DIV/0!
O60256	O60256	Phosphoribosyl pyrophosphate synthase-associated protein 2	PRPSAP2	931010	0	#DIV/0!	#DIV/0!
Q7Z4V5	Q7Z4V5	Hepatoma-derived growth factor-related protein 2	HDGFRP2	927130	0	#DIV/0!	#DIV/0!
Q96A33	Q96A33	Coiled-coil domain-containing protein 47	CCDC47	920670	0	#DIV/0!	#DIV/0!
Q6ZMI0	Q6ZMI0	Protein phosphatase 1 regulatory subunit 21	PPP1R21	919820	0	#DIV/0!	#DIV/0!
O15069	O15069	NAC-alpha domain-containing protein 1	NACAD	918910	0	#DIV/0!	#DIV/0!
Q9Y3Z3	Q9Y3Z3	Deoxynucleoside triphosphate triphosphohydrolase SAMHD1	SAMHD1	911430	0	#DIV/0!	#DIV/0!
Q9UKU0	Q9UKU0	Long-chain-fatty-acid--CoA ligase 6	ACSL6	910860	0	#DIV/0!	#DIV/0!
Q9BZK7	Q9BZK7	F-box-like/WD repeat-containing protein TBL1XR1	TBL1XR1	903810	0	#DIV/0!	#DIV/0!
Q99767	Q99767	Amyloid beta A4 precursor protein-binding family A member 2	APBA2	903070	0	#DIV/0!	#DIV/0!
P16435	P16435	NADPH--cytochrome P450 reductase	POR	901450	0	#DIV/0!	#DIV/0!
Q9HCB6	Q9HCB6	Spondin-1	SPON1	900510	0	#DIV/0!	#DIV/0!
P05408	P05408	Neuroendocrine protein 7B2;N-terminal peptide;C-terminal peptide	SCG5	898240	0	#DIV/0!	#DIV/0!
Q16864	Q16864	V-type proton ATPase subunit F	ATP6V1F	894630	0	#DIV/0!	#DIV/0!
Q9UFN0	Q9UFN0	Protein NipSnap homolog 3A	NIPSNAP3A	891520	0	#DIV/0!	#DIV/0!
O14807	O14807	Ras-related protein M-Ras	MRAS	886460	0	#DIV/0!	#DIV/0!
O60684	O60684	Importin subunit alpha-7	KPNA6	886040	0	#DIV/0!	#DIV/0!
O75122;Q7Z460	O75122	CLIP-associating protein 2	CLASP2	884150	0	#DIV/0!	#DIV/0!
Q13555	Q13555	Calcium/calmodulin-dependent protein kinase type II subunit gamma	CAMK2G	881720	0	#DIV/0!	#DIV/0!
Q8NGP9	Q8NGP9	Olfactory receptor 5AR1	OR5AR1	879260	0	#DIV/0!	#DIV/0!
P31689	P31689	DnaJ homolog subfamily A member 1	DNAJA1	878850	0	#DIV/0!	#DIV/0!
P50440	P50440	Glycine amidinotransferase, mitochondrial	GATM	876390	0	#DIV/0!	#DIV/0!
P21695	P21695	Glycerol-3-phosphate dehydrogenase [NAD(+)], cytoplasmic	GPD1	875990	0	#DIV/0!	#DIV/0!
Q14839;Q8TDI0	Q14839;Q8TDI0	Chromodomain-helicase-DNA-binding protein 4;Chromodomain-helicase-DNA-binding protein 5	CHD4;CHD5	874400	0	#DIV/0!	#DIV/0!
P40616	P40616	ADP-ribosylation factor-like protein 1	ARL1	872710	0	#DIV/0!	#DIV/0!
P43487	P43487	Ran-specific GTPase-activating protein	RANBP1	871710	0	#DIV/0!	#DIV/0!
P28799	P28799	Granulins;Acrogranin;Paragranulin;Granulin-1;Granulin-2;Granulin-3;Granulin-4;Granulin-5;Granulin-6;Granulin-7	GRN	871410	0	#DIV/0!	#DIV/0!
P09110	P09110	3-ketoacyl-CoA thiolase, peroxisomal	ACAA1	869520	0	#DIV/0!	#DIV/0!
Q5JRA6	Q5JRA6	Melanoma inhibitory activity protein 3	MIA3	867290	0	#DIV/0!	#DIV/0!
Q9NZT1	Q9NZT1	Calmodulin-like protein 5	CALML5	859870	0	#DIV/0!	#DIV/0!
Q9UPV7	Q9UPV7	Protein KIAA1045	KIAA1045	859530	0	#DIV/0!	#DIV/0!
O75165	O75165	DnaJ homolog subfamily C member 13	DNAJC13	858040	0	#DIV/0!	#DIV/0!
P07305	P07305	Histone H1.0;Histone H1.0, N-terminally processed	H1F0	854770	0	#DIV/0!	#DIV/0!
Q13501	Q13501	Sequestosome-1	SQSTM1	852830	0	#DIV/0!	#DIV/0!
P49458	P49458	Signal recognition particle 9 kDa protein	SRP9	852210	0	#DIV/0!	#DIV/0!
P07919	P07919	Cytochrome b-c1 complex subunit 6, mitochondrial	UQCRH	852010	0	#DIV/0!	#DIV/0!
Q7Z695	Q7Z695	Uncharacterized aarF domain-containing protein kinase 2	ADCK2	849600	0	#DIV/0!	#DIV/0!
Q9UQB3	Q9UQB3	Catenin delta-2	CTNND2	846300	0	#DIV/0!	#DIV/0!
Q99259	Q99259	Glutamate decarboxylase 1	GAD1	845490	0	#DIV/0!	#DIV/0!
Q9NVH1	Q9NVH1	DnaJ homolog subfamily C member 11	DNAJC11	841070	0	#DIV/0!	#DIV/0!
Q92820	Q92820	Gamma-glutamyl hydrolase	GGH	840270	0	#DIV/0!	#DIV/0!
Q8IV38	Q8IV38	Ankyrin repeat and MYND domain-containing protein 2	ANKMY2	837340	0	#DIV/0!	#DIV/0!
Q6ZXV5	Q6ZXV5	Transmembrane and TPR repeat-containing protein 3	TMTC3	835680	0	#DIV/0!	#DIV/0!
Q12907	Q12907	Vesicular integral-membrane protein VIP36	LMAN2	835640	0	#DIV/0!	#DIV/0!
Q9BWS9	Q9BWS9	Chitinase domain-containing protein 1	CHID1	835360	0	#DIV/0!	#DIV/0!
Q9UL25	Q9UL25	Ras-related protein Rab-21	RAB21	831270	0	#DIV/0!	#DIV/0!
Q99622	Q99622	Protein C10	C12orf57	825170	0	#DIV/0!	#DIV/0!
O43809	O43809	Cleavage and polyadenylation specificity factor subunit 5	NUDT21	824380	0	#DIV/0!	#DIV/0!
P21359	P21359	Neurofibromin;Neurofibromin truncated	NF1	821820	0	#DIV/0!	#DIV/0!
O43583	O43583	Density-regulated protein	DENR	821780	0	#DIV/0!	#DIV/0!
Q9Y383;Q9NQ29	Q9Y383;Q9NQ29	Putative RNA-binding protein Luc7-like 2;Putative RNA-binding protein Luc7-like 1	LUC7L2;LUC7L	818880	0	#DIV/0!	#DIV/0!
Q8WVC6	Q8WVC6	Dephospho-CoA kinase domain-containing protein	DCAKD	818470	0	#DIV/0!	#DIV/0!
P62136	P62136	Serine/threonine-protein phosphatase PP1-alpha catalytic subunit	PPP1CA	817410	0	#DIV/0!	#DIV/0!
Q5J8M3	Q5J8M3	ER membrane protein complex subunit 4	EMC4	816960	0	#DIV/0!	#DIV/0!
Q9Y394	Q9Y394	Dehydrogenase/reductase SDR family member 7	DHRS7	814570	0	#DIV/0!	#DIV/0!
P02656	P02656	Apolipoprotein C-III	APOC3	812390	0	#DIV/0!	#DIV/0!
P62314	P62314	Small nuclear ribonucleoprotein Sm D1	SNRPD1	811810	0	#DIV/0!	#DIV/0!
Q86WG3	Q86WG3	Caytaxin	ATCAY	809830	0	#DIV/0!	#DIV/0!
A0A1B0GUW6	A0A1B0GUW6	Uncharacterized protein SPEM3	SPEM3	805920	0	#DIV/0!	#DIV/0!
Q13310	Q13310	Polyadenylate-binding protein 4	PABPC4	803890	0	#DIV/0!	#DIV/0!
P49589	P49589	Cysteine--tRNA ligase, cytoplasmic	CARS	803730	0	#DIV/0!	#DIV/0!
O94906	O94906	Pre-mRNA-processing factor 6	PRPF6	802450	0	#DIV/0!	#DIV/0!
Q9UBI6	Q9UBI6	Guanine nucleotide-binding protein G(I)/G(S)/G(O) subunit gamma-12	GNG12	800300	0	#DIV/0!	#DIV/0!
O94763	O94763	Unconventional prefoldin RPB5 interactor 1	URI1	792610	0	#DIV/0!	#DIV/0!
O60861	O60861	Growth arrest-specific protein 7	GAS7	791700	0	#DIV/0!	#DIV/0!
P50579	P50579	Methionine aminopeptidase 2	METAP2	790970	0	#DIV/0!	#DIV/0!
Q92905	Q92905	COP9 signalosome complex subunit 5	COPS5	788340	0	#DIV/0!	#DIV/0!
Q14677	Q14677	Clathrin interactor 1	CLINT1	786880	0	#DIV/0!	#DIV/0!
Q96PU8	Q96PU8	Protein quaking	QKI	784450	0	#DIV/0!	#DIV/0!
Q96BY6	Q96BY6	Dedicator of cytokinesis protein 10	DOCK10	783470	0	#DIV/0!	#DIV/0!
Q8N3F0	Q8N3F0	Maturin	MTURN	783180	0	#DIV/0!	#DIV/0!
P49593	P49593	Protein phosphatase 1F	PPM1F	782470	0	#DIV/0!	#DIV/0!
Q86V97	Q86V97	Kelch repeat and BTB domain-containing protein 6	KBTBD6	776660	0	#DIV/0!	#DIV/0!
Q14515	Q14515	SPARC-like protein 1	SPARCL1	775360	0	#DIV/0!	#DIV/0!
P36222	P36222	Chitinase-3-like protein 1	CHI3L1	774590	0	#DIV/0!	#DIV/0!
Q96EK5	Q96EK5	KIF1-binding protein	KIAA1279	774560	0	#DIV/0!	#DIV/0!
P03886	P03886	NADH-ubiquinone oxidoreductase chain 1	MT-ND1	772740	0	#DIV/0!	#DIV/0!
Q13835	Q13835	Plakophilin-1	PKP1	771600	0	#DIV/0!	#DIV/0!
Q13405	Q13405	39S ribosomal protein L49, mitochondrial	MRPL49	768840	0	#DIV/0!	#DIV/0!
Q13547;Q92769	Q13547;Q92769	Histone deacetylase 1;Histone deacetylase 2	HDAC1;HDAC2	768580	0	#DIV/0!	#DIV/0!
O43402	O43402	ER membrane protein complex subunit 8	EMC8	766580	0	#DIV/0!	#DIV/0!
Q14520	Q14520	Hyaluronan-binding protein 2;Hyaluronan-binding protein 2 50 kDa heavy chain;Hyaluronan-binding protein 2 50 kDa heavy chain alternate form;Hyaluronan-binding protein 2 27 kDa light chain;Hyaluronan-binding protein 2 27 kDa light chain alternate form	HABP2	764740	0	#DIV/0!	#DIV/0!
P56537	P56537	Eukaryotic translation initiation factor 6	EIF6	764050	0	#DIV/0!	#DIV/0!
O95140	O95140	Mitofusin-2	MFN2	759880	0	#DIV/0!	#DIV/0!
Q6PGP7	Q6PGP7	Tetratricopeptide repeat protein 37	TTC37	752090	0	#DIV/0!	#DIV/0!
P49441	P49441	Inositol polyphosphate 1-phosphatase	INPP1	745380	0	#DIV/0!	#DIV/0!
P14324	P14324	Farnesyl pyrophosphate synthase	FDPS	745010	0	#DIV/0!	#DIV/0!
O95817	O95817	BAG family molecular chaperone regulator 3	BAG3	744120	0	#DIV/0!	#DIV/0!
Q9BYD6	Q9BYD6	39S ribosomal protein L1, mitochondrial	MRPL1	742900	0	#DIV/0!	#DIV/0!
P11310	P11310	Medium-chain specific acyl-CoA dehydrogenase, mitochondrial	ACADM	742420	0	#DIV/0!	#DIV/0!
Q9HCJ6	Q9HCJ6	Synaptic vesicle membrane protein VAT-1 homolog-like	VAT1L	742020	0	#DIV/0!	#DIV/0!
O14775	O14775	Guanine nucleotide-binding protein subunit beta-5	GNB5	736870	0	#DIV/0!	#DIV/0!
O43432	O43432	Eukaryotic translation initiation factor 4 gamma 3	EIF4G3	735370	0	#DIV/0!	#DIV/0!
P51513	P51513	RNA-binding protein Nova-1	NOVA1	733380	0	#DIV/0!	#DIV/0!
P24821	P24821	Tenascin	TNC	731910	0	#DIV/0!	#DIV/0!
P05937	P05937	Calbindin	CALB1	731890	0	#DIV/0!	#DIV/0!
Q99996	Q99996	A-kinase anchor protein 9	AKAP9	728380	0	#DIV/0!	#DIV/0!
O00330	O00330	Pyruvate dehydrogenase protein X component, mitochondrial	PDHX	727650	0	#DIV/0!	#DIV/0!
Q86YM7	Q86YM7	Homer protein homolog 1	HOMER1	720350	0	#DIV/0!	#DIV/0!
Q9NVI7	Q9NVI7	ATPase family AAA domain-containing protein 3A	ATAD3A	717840	0	#DIV/0!	#DIV/0!
Q7Z5Q1;Q8NE35;Q17RY0	Q7Z5Q1;Q8NE35;Q17RY0	Cytoplasmic polyadenylation element-binding protein 2;Cytoplasmic polyadenylation element-binding protein 3;Cytoplasmic polyadenylation element-binding protein 4	CPEB2;CPEB3;CPEB4	714450	0	#DIV/0!	#DIV/0!
Q02153	Q02153	Guanylate cyclase soluble subunit beta-1	GUCY1B3	712230	0	#DIV/0!	#DIV/0!
P78362	P78362	SRSF protein kinase 2;SRSF protein kinase 2 N-terminal;SRSF protein kinase 2 C-terminal	SRPK2	711680	0	#DIV/0!	#DIV/0!
P49756	P49756	RNA-binding protein 25	RBM25	710890	0	#DIV/0!	#DIV/0!
Q8WU90	Q8WU90	Zinc finger CCCH domain-containing protein 15	ZC3H15	709980	0	#DIV/0!	#DIV/0!
Q71UM5	Q71UM5	40S ribosomal protein S27-like	RPS27L	709960	0	#DIV/0!	#DIV/0!
Q9BUE6	Q9BUE6	Iron-sulfur cluster assembly 1 homolog, mitochondrial	ISCA1	704870	0	#DIV/0!	#DIV/0!
Q08380	Q08380	Galectin-3-binding protein	LGALS3BP	704340	0	#DIV/0!	#DIV/0!
Q6YN16	Q6YN16	Hydroxysteroid dehydrogenase-like protein 2	HSDL2	701760	0	#DIV/0!	#DIV/0!
O76041	O76041	Nebulette	NEBL	700010	0	#DIV/0!	#DIV/0!
P62851	P62851	40S ribosomal protein S25	RPS25	695710	0	#DIV/0!	#DIV/0!
O75874	O75874	Isocitrate dehydrogenase [NADP] cytoplasmic	IDH1	691380	0	#DIV/0!	#DIV/0!
B7ZAP0;Q9Y3P9	B7ZAP0;Q9Y3P9	Rab GTPase-activating protein 1-like, isoform 10;Rab GTPase-activating protein 1	RABGAP1L;RABGAP1	688400	0	#DIV/0!	#DIV/0!
Q9BRF8	Q9BRF8	Serine/threonine-protein phosphatase CPPED1	CPPED1	687010	0	#DIV/0!	#DIV/0!
Q92686	Q92686	Neurogranin;NEUG(55-78)	NRGN	686930	0	#DIV/0!	#DIV/0!
Q9UBG3	Q9UBG3	Cornulin	CRNN	686350	0	#DIV/0!	#DIV/0!
Q9BWD1	Q9BWD1	Acetyl-CoA acetyltransferase, cytosolic	ACAT2	683590	0	#DIV/0!	#DIV/0!
Q9Y6Q5	Q9Y6Q5	AP-1 complex subunit mu-2	AP1M2	683530	0	#DIV/0!	#DIV/0!
Q16718	Q16718	NADH dehydrogenase [ubiquinone] 1 alpha subcomplex subunit 5	NDUFA5	682740	0	#DIV/0!	#DIV/0!
Q8WVV9	Q8WVV9	Heterogeneous nuclear ribonucleoprotein L-like	HNRNPLL	681180	0	#DIV/0!	#DIV/0!
Q9UBU9	Q9UBU9	Nuclear RNA export factor 1	NXF1	678300	0	#DIV/0!	#DIV/0!
Q9UHX1	Q9UHX1	Poly(U)-binding-splicing factor PUF60	PUF60	678180	0	#DIV/0!	#DIV/0!
O94805;O96019	O94805;O96019	Actin-like protein 6B;Actin-like protein 6A	ACTL6B;ACTL6A	677800	0	#DIV/0!	#DIV/0!
Q99418;O43739	Q99418;O43739	Cytohesin-2;Cytohesin-3	CYTH2;CYTH3	674260	0	#DIV/0!	#DIV/0!
Q16849	Q16849	Receptor-type tyrosine-protein phosphatase-like N	PTPRN	668510	0	#DIV/0!	#DIV/0!
Q9H7Z7	Q9H7Z7	Prostaglandin E synthase 2;Prostaglandin E synthase 2 truncated form	PTGES2	667250	0	#DIV/0!	#DIV/0!
Q9UKM9	Q9UKM9	RNA-binding protein Raly	RALY	664340	0	#DIV/0!	#DIV/0!
Q9BRQ6	Q9BRQ6	MICOS complex subunit MIC25	CHCHD6	662980	0	#DIV/0!	#DIV/0!
A0PJK1	A0PJK1	Sodium/glucose cotransporter 5	SLC5A10	662830	0	#DIV/0!	#DIV/0!
P21399	P21399	Cytoplasmic aconitate hydratase	ACO1	662820	0	#DIV/0!	#DIV/0!
Q8NFH5	Q8NFH5	Nucleoporin NUP53	NUP35	662140	0	#DIV/0!	#DIV/0!
Q9Y224	Q9Y224	UPF0568 protein C14orf166	C14orf166	662070	0	#DIV/0!	#DIV/0!
Q05519	Q05519	Serine/arginine-rich splicing factor 11	SRSF11	658340	0	#DIV/0!	#DIV/0!
Q99805	Q99805	Transmembrane 9 superfamily member 2	TM9SF2	658340	0	#DIV/0!	#DIV/0!
P10398;P04049;P15056	P10398;P04049;P15056	Serine/threonine-protein kinase A-Raf;RAF proto-oncogene serine/threonine-protein kinase;Serine/threonine-protein kinase B-raf	ARAF;RAF1;BRAF	657720	0	#DIV/0!	#DIV/0!
Q66K74	Q66K74	Microtubule-associated protein 1S;MAP1S heavy chain;MAP1S light chain	MAP1S	653620	0	#DIV/0!	#DIV/0!
O14735	O14735	CDP-diacylglycerol--inositol 3-phosphatidyltransferase	CDIPT	652390	0	#DIV/0!	#DIV/0!
O75915	O75915	PRA1 family protein 3	ARL6IP5	650110	0	#DIV/0!	#DIV/0!
P20337	P20337	Ras-related protein Rab-3B	RAB3B	648210	0	#DIV/0!	#DIV/0!
Q15276	Q15276	Rab GTPase-binding effector protein 1	RABEP1	642840	0	#DIV/0!	#DIV/0!
Q9H074	Q9H074	Polyadenylate-binding protein-interacting protein 1	PAIP1	642420	0	#DIV/0!	#DIV/0!
P30046;A6NHG4	P30046;A6NHG4	D-dopachrome decarboxylase;D-dopachrome decarboxylase-like protein	DDT;DDTL	640580	0	#DIV/0!	#DIV/0!
Q9BYR6	Q9BYR6	Keratin-associated protein 3-3	KRTAP3-3	634990	0	#DIV/0!	#DIV/0!
Q9Y295	Q9Y295	Developmentally-regulated GTP-binding protein 1	DRG1	633540	0	#DIV/0!	#DIV/0!
P31431	P31431	Syndecan-4	SDC4	629150	0	#DIV/0!	#DIV/0!
O60784	O60784	Target of Myb protein 1	TOM1	624500	0	#DIV/0!	#DIV/0!
P62495	P62495	Eukaryotic peptide chain release factor subunit 1	ETF1	624080	0	#DIV/0!	#DIV/0!
Q5SQI0	Q5SQI0	Alpha-tubulin N-acetyltransferase 1	ATAT1	621810	0	#DIV/0!	#DIV/0!
P10620	P10620	Microsomal glutathione S-transferase 1	MGST1	621300	0	#DIV/0!	#DIV/0!
Q8N5S9	Q8N5S9	Calcium/calmodulin-dependent protein kinase kinase 1	CAMKK1	617350	0	#DIV/0!	#DIV/0!
P29972	P29972	Aquaporin-1	AQP1	617270	0	#DIV/0!	#DIV/0!
O75153	O75153	Clustered mitochondria protein homolog	CLUH	616840	0	#DIV/0!	#DIV/0!
Q9HC07	Q9HC07	Transmembrane protein 165	TMEM165	614730	0	#DIV/0!	#DIV/0!
Q9Y5X3	Q9Y5X3	Sorting nexin-5	SNX5	614370	0	#DIV/0!	#DIV/0!
O75525	O75525	KH domain-containing, RNA-binding, signal transduction-associated protein 3	KHDRBS3	610110	0	#DIV/0!	#DIV/0!
Q9H598	Q9H598	Vesicular inhibitory amino acid transporter	SLC32A1	608650	0	#DIV/0!	#DIV/0!
P62330	P62330	ADP-ribosylation factor 6	ARF6	605980	0	#DIV/0!	#DIV/0!
Q9NRP0	Q9NRP0	Oligosaccharyltransferase complex subunit OSTC	OSTC	605090	0	#DIV/0!	#DIV/0!
Q96K17	Q96K17	Transcription factor BTF3 homolog 4	BTF3L4	604970	0	#DIV/0!	#DIV/0!
P55957	P55957	BH3-interacting domain death agonist;BH3-interacting domain death agonist p15;BH3-interacting domain death agonist p13;BH3-interacting domain death agonist p11	BID	604200	0	#DIV/0!	#DIV/0!
Q5H9L2;Q969E4	Q5H9L2;Q969E4	Transcription elongation factor A protein-like 5;Transcription elongation factor A protein-like 3	TCEAL5;TCEAL3	603950	0	#DIV/0!	#DIV/0!
P12004	P12004	Proliferating cell nuclear antigen	PCNA	602110	0	#DIV/0!	#DIV/0!
O14579	O14579	Coatomer subunit epsilon	COPE	600850	0	#DIV/0!	#DIV/0!
P25685	P25685	DnaJ homolog subfamily B member 1	DNAJB1	595080	0	#DIV/0!	#DIV/0!
Q16890	Q16890	Tumor protein D53	TPD52L1	592270	0	#DIV/0!	#DIV/0!
Q9GZN7	Q9GZN7	Protein rogdi homolog	ROGDI	592090	0	#DIV/0!	#DIV/0!
O14744	O14744	Protein arginine N-methyltransferase 5;Protein arginine N-methyltransferase 5, N-terminally processed	PRMT5	590230	0	#DIV/0!	#DIV/0!
Q9H3Q1	Q9H3Q1	Cdc42 effector protein 4	CDC42EP4	581800	0	#DIV/0!	#DIV/0!
Q13596	Q13596	Sorting nexin-1	SNX1	580340	0	#DIV/0!	#DIV/0!
Q15052	Q15052	Rho guanine nucleotide exchange factor 6	ARHGEF6	570790	0	#DIV/0!	#DIV/0!
O94985	O94985	Calsyntenin-1;Soluble Alc-alpha;CTF1-alpha	CLSTN1	565080	0	#DIV/0!	#DIV/0!
P61026	P61026	Ras-related protein Rab-10	RAB10	564900	0	#DIV/0!	#DIV/0!
P02671	P02671	Fibrinogen alpha chain;Fibrinopeptide A;Fibrinogen alpha chain	FGA	564510	0	#DIV/0!	#DIV/0!
P19623	P19623	Spermidine synthase	SRM	562830	0	#DIV/0!	#DIV/0!
O60613	O60613	15 kDa selenoprotein	SEP15	557340	0	#DIV/0!	#DIV/0!
Q16186	Q16186	Proteasomal ubiquitin receptor ADRM1	ADRM1	556650	0	#DIV/0!	#DIV/0!
Q9HCU5	Q9HCU5	Prolactin regulatory element-binding protein	PREB	556520	0	#DIV/0!	#DIV/0!
Q96FV2	Q96FV2	Secernin-2	SCRN2	554980	0	#DIV/0!	#DIV/0!
Q8IWF9	Q8IWF9	Coiled-coil domain-containing protein 83	CCDC83	551980	0	#DIV/0!	#DIV/0!
Q9UQ03	Q9UQ03	Coronin-2B	CORO2B	551490	0	#DIV/0!	#DIV/0!
Q99961	Q99961	Endophilin-A2	SH3GL1	548210	0	#DIV/0!	#DIV/0!
Q6A1A2;O15530	Q6A1A2;O15530	Putative 3-phosphoinositide-dependent protein kinase 2;3-phosphoinositide-dependent protein kinase 1	PDPK2P;PDPK1	540830	0	#DIV/0!	#DIV/0!
Q8N1B4	Q8N1B4	Vacuolar protein sorting-associated protein 52 homolog	VPS52	538760	0	#DIV/0!	#DIV/0!
Q99943	Q99943	1-acyl-sn-glycerol-3-phosphate acyltransferase alpha	AGPAT1	532840	0	#DIV/0!	#DIV/0!
Q6STE5	Q6STE5	SWI/SNF-related matrix-associated actin-dependent regulator of chromatin subfamily D member 3	SMARCD3	532130	0	#DIV/0!	#DIV/0!
P46379	P46379	Large proline-rich protein BAG6	BAG6	531630	0	#DIV/0!	#DIV/0!
Q5JSH3	Q5JSH3	WD repeat-containing protein 44	WDR44	531250	0	#DIV/0!	#DIV/0!
P11182	P11182	Lipoamide acyltransferase component of branched-chain alpha-keto acid dehydrogenase complex, mitochondrial	DBT	528630	0	#DIV/0!	#DIV/0!
Q9UNH7	Q9UNH7	Sorting nexin-6;Sorting nexin-6, N-terminally processed	SNX6	525830	0	#DIV/0!	#DIV/0!
Q96PE3	Q96PE3	Type I inositol 3,4-bisphosphate 4-phosphatase	INPP4A	520560	0	#DIV/0!	#DIV/0!
Q13243;Q08170	Q13243;Q08170	Serine/arginine-rich splicing factor 5;Serine/arginine-rich splicing factor 4	SRSF5;SRSF4	519510	0	#DIV/0!	#DIV/0!
Q9UNK0	Q9UNK0	Syntaxin-8	STX8	510380	0	#DIV/0!	#DIV/0!
Q13303	Q13303	Voltage-gated potassium channel subunit beta-2	KCNAB2	508000	0	#DIV/0!	#DIV/0!
Q9BZE1	Q9BZE1	39S ribosomal protein L37, mitochondrial	MRPL37	504270	0	#DIV/0!	#DIV/0!
P06730	P06730	Eukaryotic translation initiation factor 4E	EIF4E	499310	0	#DIV/0!	#DIV/0!
P57088	P57088	Transmembrane protein 33	TMEM33	497520	0	#DIV/0!	#DIV/0!
O75688	O75688	Protein phosphatase 1B	PPM1B	497130	0	#DIV/0!	#DIV/0!
P17050	P17050	Alpha-N-acetylgalactosaminidase	NAGA	494670	0	#DIV/0!	#DIV/0!
Q9H9S4;Q9Y376	Q9H9S4;Q9Y376	Calcium-binding protein 39-like;Calcium-binding protein 39	CAB39L;CAB39	494380	0	#DIV/0!	#DIV/0!
O60774	O60774	Putative dimethylaniline monooxygenase [N-oxide-forming] 6	FMO6P	493590	0	#DIV/0!	#DIV/0!
Q01433	Q01433	AMP deaminase 2	AMPD2	487070	0	#DIV/0!	#DIV/0!
Q9UI30	Q9UI30	Multifunctional methyltransferase subunit TRM112-like protein	TRMT112	482820	0	#DIV/0!	#DIV/0!
P11277	P11277	Spectrin beta chain, erythrocytic	SPTB	482670	0	#DIV/0!	#DIV/0!
Q5VZM2;Q7L523	Q5VZM2;Q7L523	Ras-related GTP-binding protein B;Ras-related GTP-binding protein A	RRAGB;RRAGA	480390	0	#DIV/0!	#DIV/0!
Q8TBC5	Q8TBC5	Zinc finger and SCAN domain-containing protein 18	ZSCAN18	479840	0	#DIV/0!	#DIV/0!
O43295	O43295	SLIT-ROBO Rho GTPase-activating protein 3	SRGAP3	479640	0	#DIV/0!	#DIV/0!
Q96A65	Q96A65	Exocyst complex component 4	EXOC4	475460	0	#DIV/0!	#DIV/0!
Q8IV36	Q8IV36	Protein HID1	HID1	468870	0	#DIV/0!	#DIV/0!
Q8TEM1	Q8TEM1	Nuclear pore membrane glycoprotein 210	NUP210	467020	0	#DIV/0!	#DIV/0!
Q9UPT6	Q9UPT6	C-Jun-amino-terminal kinase-interacting protein 3	MAPK8IP3	463330	0	#DIV/0!	#DIV/0!
Q96BJ3	Q96BJ3	Axin interactor, dorsalization-associated protein	AIDA	457330	0	#DIV/0!	#DIV/0!
Q9UIQ6	Q9UIQ6	Leucyl-cystinyl aminopeptidase;Leucyl-cystinyl aminopeptidase, pregnancy serum form	LNPEP	455000	0	#DIV/0!	#DIV/0!
Q92736;P21817	Q92736;P21817	Ryanodine receptor 2;Ryanodine receptor 1	RYR2;RYR1	452170	0	#DIV/0!	#DIV/0!
Q9HCD5	Q9HCD5	Nuclear receptor coactivator 5	NCOA5	449520	0	#DIV/0!	#DIV/0!
O14936	O14936	Peripheral plasma membrane protein CASK	CASK	447390	0	#DIV/0!	#DIV/0!
P29144	P29144	Tripeptidyl-peptidase 2	TPP2	445260	0	#DIV/0!	#DIV/0!
O00233	O00233	26S proteasome non-ATPase regulatory subunit 9	PSMD9	444660	0	#DIV/0!	#DIV/0!
Q6UXV4	Q6UXV4	MICOS complex subunit MIC27	APOOL	444420	0	#DIV/0!	#DIV/0!
Q14244	Q14244	Ensconsin	MAP7	444030	0	#DIV/0!	#DIV/0!
Q13098	Q13098	COP9 signalosome complex subunit 1	GPS1	443430	0	#DIV/0!	#DIV/0!
Q9NTJ5	Q9NTJ5	Phosphatidylinositide phosphatase SAC1	SACM1L	441340	0	#DIV/0!	#DIV/0!
Q9BZ23	Q9BZ23	Pantothenate kinase 2, mitochondrial	PANK2	440790	0	#DIV/0!	#DIV/0!
O75531	O75531	Barrier-to-autointegration factor;Barrier-to-autointegration factor, N-terminally processed	BANF1	434150	0	#DIV/0!	#DIV/0!
Q9P000	Q9P000	COMM domain-containing protein 9	COMMD9	433560	0	#DIV/0!	#DIV/0!
P35325;P22532	P35325;P22532	Small proline-rich protein 2B;Small proline-rich protein 2D	SPRR2B;SPRR2D	429780	0	#DIV/0!	#DIV/0!
O15355	O15355	Protein phosphatase 1G	PPM1G	425880	0	#DIV/0!	#DIV/0!
P31937	P31937	3-hydroxyisobutyrate dehydrogenase, mitochondrial	HIBADH	421890	0	#DIV/0!	#DIV/0!
Q9ULC3	Q9ULC3	Ras-related protein Rab-23	RAB23	414070	0	#DIV/0!	#DIV/0!
P21953	P21953	2-oxoisovalerate dehydrogenase subunit beta, mitochondrial	BCKDHB	413570	0	#DIV/0!	#DIV/0!
P52597	P52597	Heterogeneous nuclear ribonucleoprotein F;Heterogeneous nuclear ribonucleoprotein F, N-terminally processed	HNRNPF	412760	0	#DIV/0!	#DIV/0!
P27544	P27544	Ceramide synthase 1	CERS1	412480	0	#DIV/0!	#DIV/0!
P63098	P63098	Calcineurin subunit B type 1	PPP3R1	411440	0	#DIV/0!	#DIV/0!
Q96S86;Q86UW8	Q96S86;Q86UW8	Hyaluronan and proteoglycan link protein 3;Hyaluronan and proteoglycan link protein 4	HAPLN3;HAPLN4	409260	0	#DIV/0!	#DIV/0!
P10721	P10721	Mast/stem cell growth factor receptor Kit	KIT	407960	0	#DIV/0!	#DIV/0!
O60524	O60524	Nuclear export mediator factor NEMF	NEMF	406720	0	#DIV/0!	#DIV/0!
P47897	P47897	Glutamine--tRNA ligase	QARS	398180	0	#DIV/0!	#DIV/0!
O75533	O75533	Splicing factor 3B subunit 1	SF3B1	396030	0	#DIV/0!	#DIV/0!
Q13472	Q13472	DNA topoisomerase 3-alpha	TOP3A	393410	0	#DIV/0!	#DIV/0!
Q08289	Q08289	Voltage-dependent L-type calcium channel subunit beta-2	CACNB2	391250	0	#DIV/0!	#DIV/0!
Q8IYQ7	Q8IYQ7	Threonine synthase-like 1	THNSL1	390520	0	#DIV/0!	#DIV/0!
Q96JB5	Q96JB5	CDK5 regulatory subunit-associated protein 3	CDK5RAP3	386740	0	#DIV/0!	#DIV/0!
P42785	P42785	Lysosomal Pro-X carboxypeptidase	PRCP	376590	0	#DIV/0!	#DIV/0!
Q9H8S9;Q7L9L4	Q9H8S9;Q7L9L4	MOB kinase activator 1A;MOB kinase activator 1B	MOB1A;MOB1B	372980	0	#DIV/0!	#DIV/0!
Q13867	Q13867	Bleomycin hydrolase	BLMH	372630	0	#DIV/0!	#DIV/0!
Q9P0K9	Q9P0K9	DOMON domain-containing protein FRRS1L	FRRS1L	372230	0	#DIV/0!	#DIV/0!
P48163	P48163	NADP-dependent malic enzyme	ME1	367940	0	#DIV/0!	#DIV/0!
Q8NHP8	Q8NHP8	Putative phospholipase B-like 2;Putative phospholipase B-like 2 32 kDa form;Putative phospholipase B-like 2 45 kDa form	PLBD2	366090	0	#DIV/0!	#DIV/0!
P52429	P52429	Diacylglycerol kinase epsilon	DGKE	357600	0	#DIV/0!	#DIV/0!
Q9UN37;O75351;Q6PIW4	Q9UN37;O75351;Q6PIW4	Vacuolar protein sorting-associated protein 4A;Vacuolar protein sorting-associated protein 4B;Fidgetin-like protein 1	VPS4A;VPS4B;FIGNL1	356410	0	#DIV/0!	#DIV/0!
P52294	P52294	Importin subunit alpha-5;Importin subunit alpha-5, N-terminally processed	KPNA1	354390	0	#DIV/0!	#DIV/0!
Q5VYK3	Q5VYK3	Proteasome-associated protein ECM29 homolog	ECM29	352770	0	#DIV/0!	#DIV/0!
Q9GZZ9	Q9GZZ9	Ubiquitin-like modifier-activating enzyme 5	UBA5	348400	0	#DIV/0!	#DIV/0!
Q9Y4C0	Q9Y4C0	Neurexin-3	NRXN3	347690	0	#DIV/0!	#DIV/0!
Q9ULD9	Q9ULD9	Zinc finger protein 608	ZNF608	344320	0	#DIV/0!	#DIV/0!
Q5JTV8	Q5JTV8	Torsin-1A-interacting protein 1	TOR1AIP1	342640	0	#DIV/0!	#DIV/0!
P19021	P19021	Peptidyl-glycine alpha-amidating monooxygenase;Peptidylglycine alpha-hydroxylating monooxygenase;Peptidyl-alpha-hydroxyglycine alpha-amidating lyase	PAM	339440	0	#DIV/0!	#DIV/0!
P15289	P15289	Arylsulfatase A;Arylsulfatase A component B;Arylsulfatase A component C	ARSA	338370	0	#DIV/0!	#DIV/0!
Q96RF0	Q96RF0	Sorting nexin-18	SNX18	332110	0	#DIV/0!	#DIV/0!
Q8NF37	Q8NF37	Lysophosphatidylcholine acyltransferase 1	LPCAT1	318610	0	#DIV/0!	#DIV/0!
P60033	P60033	CD81 antigen	CD81	317000	0	#DIV/0!	#DIV/0!
Q9NP58	Q9NP58	ATP-binding cassette sub-family B member 6, mitochondrial	ABCB6	312830	0	#DIV/0!	#DIV/0!
Q13330	Q13330	Metastasis-associated protein MTA1	MTA1	308590	0	#DIV/0!	#DIV/0!
P52815	P52815	39S ribosomal protein L12, mitochondrial	MRPL12	293450	0	#DIV/0!	#DIV/0!
B2RU33;A0A0A6YYL3;H3BUK9;A0JP26;Q86YR6	B2RU33;A0A0A6YYL3;H3BUK9;A0JP26;Q86YR6	POTE ankyrin domain family member C;POTE ankyrin domain family member B2;POTE ankyrin domain family member B3;POTE ankyrin domain family member D	POTEC;POTEB;POTEB2;POTEB3;POTED	292570	0	#DIV/0!	#DIV/0!
Q92597	Q92597	Protein NDRG1	NDRG1	289750	0	#DIV/0!	#DIV/0!
O43264	O43264	Centromere/kinetochore protein zw10 homolog	ZW10	286280	0	#DIV/0!	#DIV/0!
P55010	P55010	Eukaryotic translation initiation factor 5	EIF5	281540	0	#DIV/0!	#DIV/0!
A4D1P6	A4D1P6	WD repeat-containing protein 91	WDR91	280370	0	#DIV/0!	#DIV/0!
O94776	O94776	Metastasis-associated protein MTA2	MTA2	278250	0	#DIV/0!	#DIV/0!
Q13586	Q13586	Stromal interaction molecule 1	STIM1	277980	0	#DIV/0!	#DIV/0!
Q9BTT0	Q9BTT0	Acidic leucine-rich nuclear phosphoprotein 32 family member E	ANP32E	268940	0	#DIV/0!	#DIV/0!
O60573	O60573	Eukaryotic translation initiation factor 4E type 2	EIF4E2	268360	0	#DIV/0!	#DIV/0!
Q15735	Q15735	Phosphatidylinositol 4,5-bisphosphate 5-phosphatase A	INPP5J	268190	0	#DIV/0!	#DIV/0!
Q9Y3E1	Q9Y3E1	Hepatoma-derived growth factor-related protein 3	HDGFRP3	262120	0	#DIV/0!	#DIV/0!
Q9NRL3	Q9NRL3	Striatin-4	STRN4	261220	0	#DIV/0!	#DIV/0!
Q15904	Q15904	V-type proton ATPase subunit S1	ATP6AP1	260880	0	#DIV/0!	#DIV/0!
O43148	O43148	mRNA cap guanine-N7 methyltransferase	RNMT	260730	0	#DIV/0!	#DIV/0!
Q2M3C7	Q2M3C7	A-kinase anchor protein SPHKAP	SPHKAP	260140	0	#DIV/0!	#DIV/0!
Q8N122	Q8N122	Regulatory-associated protein of mTOR	RPTOR	259780	0	#DIV/0!	#DIV/0!
Q08945	Q08945	FACT complex subunit SSRP1	SSRP1	258410	0	#DIV/0!	#DIV/0!
O43829	O43829	Zinc finger and BTB domain-containing protein 14	ZBTB14	255880	0	#DIV/0!	#DIV/0!
P30520	P30520	Adenylosuccinate synthetase isozyme 2	ADSS	255170	0	#DIV/0!	#DIV/0!
P18583	P18583	Protein SON	SON	254870	0	#DIV/0!	#DIV/0!
Q5T1M5	Q5T1M5	FK506-binding protein 15	FKBP15	248070	0	#DIV/0!	#DIV/0!
Q8NB37	Q8NB37	Parkinson disease 7 domain-containing protein 1	PDDC1	243170	0	#DIV/0!	#DIV/0!
O75335;Q13136;O75334	O75335;Q13136;O75334	Liprin-alpha-4;Liprin-alpha-1;Liprin-alpha-2	PPFIA4;PPFIA1;PPFIA2	239930	0	#DIV/0!	#DIV/0!
Q15018	Q15018	BRISC complex subunit Abro1	FAM175B	237470	0	#DIV/0!	#DIV/0!
P06756	P06756	Integrin alpha-V;Integrin alpha-V heavy chain;Integrin alpha-V light chain	ITGAV	229820	0	#DIV/0!	#DIV/0!
Q15173	Q15173	Serine/threonine-protein phosphatase 2A 56 kDa regulatory subunit beta isoform	PPP2R5B	227680	0	#DIV/0!	#DIV/0!
Q13283	Q13283	Ras GTPase-activating protein-binding protein 1	G3BP1	223870	0	#DIV/0!	#DIV/0!
P26599	P26599	Polypyrimidine tract-binding protein 1	PTBP1	215050	0	#DIV/0!	#DIV/0!
Q9BXP5	Q9BXP5	Serrate RNA effector molecule homolog	SRRT	203910	0	#DIV/0!	#DIV/0!
O43290	O43290	U4/U6.U5 tri-snRNP-associated protein 1	SART1	203850	0	#DIV/0!	#DIV/0!
Q9BQG0	Q9BQG0	Myb-binding protein 1A	MYBBP1A	201410	0	#DIV/0!	#DIV/0!
P61254	P61254	60S ribosomal protein L26	RPL26	200650	0	#DIV/0!	#DIV/0!
P51784	P51784	Ubiquitin carboxyl-terminal hydrolase 11	USP11	196630	0	#DIV/0!	#DIV/0!
O43447	O43447	Peptidyl-prolyl cis-trans isomerase H	PPIH	192790	0	#DIV/0!	#DIV/0!
O60762	O60762	Dolichol-phosphate mannosyltransferase subunit 1	DPM1	187970	0	#DIV/0!	#DIV/0!
Q643R3	Q643R3	Lysophospholipid acyltransferase LPCAT4	LPCAT4	187730	0	#DIV/0!	#DIV/0!
Q9NYS0	Q9NYS0	NF-kappa-B inhibitor-interacting Ras-like protein 1	NKIRAS1	187130	0	#DIV/0!	#DIV/0!
P84022;Q15796;O15198	P84022;Q15796;O15198	Mothers against decapentaplegic homolog 3;Mothers against decapentaplegic homolog 2;Mothers against decapentaplegic homolog 9	SMAD3;SMAD2;SMAD9	181220	0	#DIV/0!	#DIV/0!
Q9BZF1	Q9BZF1	Oxysterol-binding protein-related protein 8	OSBPL8	180020	0	#DIV/0!	#DIV/0!
O95486	O95486	Protein transport protein Sec24A	SEC24A	176030	0	#DIV/0!	#DIV/0!
Q9NQ11	Q9NQ11	Probable cation-transporting ATPase 13A2	ATP13A2	172140	0	#DIV/0!	#DIV/0!
Q8WUM0	Q8WUM0	Nuclear pore complex protein Nup133	NUP133	170510	0	#DIV/0!	#DIV/0!
Q14344	Q14344	Guanine nucleotide-binding protein subunit alpha-13	GNA13	169680	0	#DIV/0!	#DIV/0!
Q05329	Q05329	Glutamate decarboxylase 2	GAD2	168630	0	#DIV/0!	#DIV/0!
P15882	P15882	N-chimaerin	CHN1	167140	0	#DIV/0!	#DIV/0!
Q13636	Q13636	Ras-related protein Rab-31	RAB31	164850	0	#DIV/0!	#DIV/0!
Q9P0S9	Q9P0S9	Transmembrane protein 14C	TMEM14C	158260	0	#DIV/0!	#DIV/0!
Q9NTG7	Q9NTG7	NAD-dependent protein deacetylase sirtuin-3, mitochondrial	SIRT3	154600	0	#DIV/0!	#DIV/0!
Q9UIA9	Q9UIA9	Exportin-7	XPO7	153840	0	#DIV/0!	#DIV/0!
P51398	P51398	28S ribosomal protein S29, mitochondrial	DAP3	142390	0	#DIV/0!	#DIV/0!
Q8NBJ9	Q8NBJ9	SID1 transmembrane family member 2	SIDT2	140940	0	#DIV/0!	#DIV/0!
Q99501	Q99501	GAS2-like protein 1	GAS2L1	140280	0	#DIV/0!	#DIV/0!
Q9BQ70	Q9BQ70	Transcription factor 25	TCF25	138090	0	#DIV/0!	#DIV/0!
P12273	P12273	Prolactin-inducible protein	PIP	135550	0	#DIV/0!	#DIV/0!
Q9Y679	Q9Y679	Ancient ubiquitous protein 1	AUP1	133100	0	#DIV/0!	#DIV/0!
Q56VL3	Q56VL3	OCIA domain-containing protein 2	OCIAD2	123790	0	#DIV/0!	#DIV/0!
Q9P2W9	Q9P2W9	Syntaxin-18	STX18	121970	0	#DIV/0!	#DIV/0!
Q14558	Q14558	Phosphoribosyl pyrophosphate synthase-associated protein 1	PRPSAP1	121190	0	#DIV/0!	#DIV/0!
P52824	P52824	Diacylglycerol kinase theta	DGKQ	120150	0	#DIV/0!	#DIV/0!
P14649	P14649	Myosin light chain 6B	MYL6B	117810	0	#DIV/0!	#DIV/0!
Q15269	Q15269	Periodic tryptophan protein 2 homolog	PWP2	104740	0	#DIV/0!	#DIV/0!
Q9BTE1	Q9BTE1	Dynactin subunit 5	DCTN5	103650	0	#DIV/0!	#DIV/0!
Q8NDA8	Q8NDA8	Maestro heat-like repeat-containing protein family member 1	MROH1	97616	0	#DIV/0!	#DIV/0!
Q92643	Q92643	GPI-anchor transamidase	PIGK	94420	0	#DIV/0!	#DIV/0!
Q96CV9	Q96CV9	Optineurin	OPTN	67632	0	#DIV/0!	#DIV/0!
P49721	P49721	Proteasome subunit beta type-2	PSMB2	66125	0	#DIV/0!	#DIV/0!
Q9UPY5	Q9UPY5	Cystine/glutamate transporter	SLC7A11	61062	0	#DIV/0!	#DIV/0!
Q13438	Q13438	Protein OS-9	OS9	60445	0	#DIV/0!	#DIV/0!
Q9Y4D8	Q9Y4D8	Probable E3 ubiquitin-protein ligase HECTD4	HECTD4	44562	0	#DIV/0!	#DIV/0!
